# Supplementary material for: Abnormalities in intron retention characterize patients with systemic lupus erythematosus
Source: Sci Rep. 2023 Mar 29;13:5141. doi: 10.1038/s41598-023-31890-4 (PMC10060252; doi:10.1038/s41598-023-31890-4)
Supplement: Supplementary file 7 — Supplementary Table S1. [file 41598_2023_31890_MOESM7_ESM.xlsx]

## Sheet: Sheet1
ID	N048	N068	N090	N098
Race	black	black	white	white
Sex	F	F	F	F
Years	31	45	52	31
Tissue	Blood	Blood	Blood	Blood
Cell type	peripheral	peripheral	peripheral	peripheral
Cell subtype	T cell	T cell	T cell	T cell
Phenotype	Healthy	Healthy	Healthy	Healthy
