# Supplementary material for: Abnormalities in intron retention characterize patients with systemic lupus erythematosus
Source: Sci Rep. 2023 Mar 29;13:5141. doi: 10.1038/s41598-023-31890-4 (PMC10060252; doi:10.1038/s41598-023-31890-4)
Supplement: Supplementary file 8 — Supplementary Table S2. [file 41598_2023_31890_MOESM8_ESM.xlsx]

## Sheet: Sheet1
CIR_Name	CIR_Index_Up	CIR_Index_Down
ACTR3	5,7,10	1,3
ADRBK1	7	1,15
AFF1	18	1,3,19
AFTPH	7	1,2
AKR1B1	9	1,8
ALDH3A2	3	8,10
ANXA7	12	2,6,8,10
AP3D1	4	9,11,12,31
APBB1IP	5	6,8
APEH	14,17	11
ARFGAP2	10,15	3,5
ARHGAP17	4	1,2,6,7,18
ARHGAP25	4,5,9	1
ARHGDIB	4	1,2
ARPC2	4	1,2,5
ATIC	14	7,12
ATP2A3	20	7,12,14,16
ATP6V0B	4	3
ATP6V0D1	4	1
B2M	3	1
BAG6	17	8
BANK1	14,15	2,3,4,5,6,7,8,9,11
BLK	8,9	1,4,6,7
BRD2	7	3
C11orf58	4	1,2
C17orf75	3	7
CACUL1	6	3
CAPRIN1	14	7,9
CASC3	8	3
CCDC50	6	4,11
CCNI	6	1
CCT6A	12	2
CD47	7	2,3
CD53	4,5,6,7	1
CD55	5	1,2,3,4,6
CD74	7,8	1
CDC16	6	5,9,10,11,12,17
CERS4	10	2
CHPT1	5	1
CLK3	12	2,5
CLPTM1	9	4,6
CLPTM1L	8,16	2,3
CNDP2	8	2,4,5
COG2	7	8
COPB1	11	8,12,14,18,19
COPS3	7	9
CPNE1	13,14,15	1
CPSF3	8	9
CS	2	1
CSNK1A1	9	2,5
CTR9	12	18
CUL3	5,6	2,13
CYFIP2	9	1,5,12,13,24,26,27,31
CYLD	15	3,5
DENND4A	7	20,23,24
DERL1	5	2
DHX15	10	3,6
DIMT1	11	1
DNPEP	10	9,13
DRAM2	4,5	3
DUS1L	12	2,4
DYNC1LI1	6	4
EDC4	6	13
EDEM1	11	3,4,5,6
EEFSEC	3	4
EHMT1	15	4,8,9,10,14
EIF1	1	3
EIF2S3	11	5
EIF3F	5	1
EIF3L	8	2,4,11,12
EIF4A2	1,7,10	5
EIF4G2	21	2
ELAC2	14	6,19
EML4	8	3,6,11,13,17
EVL	13	1,2,3,8
FAM120A	2	1,3
FAM49B	13	6,7,8
FBXO11	16,18	4,11
FLNA	43,44	15
FMNL1	12,25	1,2,3
FNTA	3,6	5
GLG1	13	26
GNA13	3	1,2
GNAS	6	1
GPN2	4	3
GRSF1	5	1,2
GTPBP1	3,5	11
HACL1	12	7,8
HADH	5	3
HIF1A	9,10	7,8,12
HLA-B	4,5,6	3
HLA-DMB	2,3,4,5	1
HLA-E	4,5	3
HNRNPK	13	1,3,4,9
HNRNPL	4	8,12
HNRNPU	1,11,12	5
HSP90AA1	9	1,3,4,8
HSPA9	11	3,9
IARS	21	31,33
IFNGR2	4	1,2,3
IFT57	9	3,4,5,6
IK	14	2,10
ILK	6	1
IMMT	10	3,8
INPP5D	25	1,2,3,4,8,12,16,17,21,23
ITGA4	14	2,9,17
ITGB1	15	1
KDM3B	17	6,11,12,23
KIAA0226L	4	5,13
LBR	8,10	1,7
LMBRD1	5	3,7,8
LRCH3	15,17	1
LRPPRC	14	11,25
LSP1	10	1,5,7
MAP2K5	7	6,11
MARCH6	11	4,21,25
MMS19	7	3,4,5,8,18,19
MS4A1	5	1,3
MSN	4	1,2
MTCH1	4,8,11	2,3
MTSS1	11	2,3,4,5,6
NCKAP1L	13,14	3,18,26,28
NDUFA11	4	1
NOP58	9,12	8
NOTCH2	4	5,12
OXCT1	15	13,14
PABPC1	2,3,4,11,14	1
PAFAH1B1	7,8	2,10
PAICS	8	1
PAK2	11	2,7,13
PANK2	5	1,2,4
PCBP2	6	7,8
PCIF1	9	1,2,10
PDE7A	6	3,9,11
PDHB	8	1
PHC3	4	1,10
PIGH	2	1
PIP4K2A	9	1,4,5,6
PLCG2	25	1,2,5,6,7,8,9,12,13,14,1 5,19,20
PLEK	5	1
PPP1CC	5	1,4
PPP5C	6	2,7
PRKD2	14	1,2,4,8,11,13
PSMD2	14	1
PSMD3	5	2,3
PSMD8	4	3
PSMG2	5,6	2
PTPN2	5	1,2,3,4,8,9
PUF60	5	4
PWP1	8	1,5,6
PXK	20	5,12,13,14
QRICH1	5	2,3,4,10
QSOX2	11	2,10
RAB8A	7	1
RAC2	3	2
RASGRP2	1,2	5,8,12
RBBP7	6	2,3,5
RBM22	7	3
RBM5	24	3,4,9,10
RBMX	8	3
RELA	8	10
RHOA	4	1
RNASET2	4	2,8
RNF167	6	3
RNF168	3	1
RPA1	14	4,16
RPL10	6	2
RPL10A	3	5
RPLP0	6	2
RPS11	2	1
RPS19	5	3
RSF1	7,9	3,4
SAP30BP	9	1,2,3,4
SF1	3	4,5,7,8
SF3A1	5	2,9
SIDT2	12	1
SLBP	6,7	5
SLC2A6	9	6
SMARCE1	10	3
SNRNP200	30	8,21,23,24,25,29
SNX14	26	6,7,17,23
SPCS2	3	1
SPIB	5	3
SPPL3	4	9
SQSTM1	6,7	1,4
SRP68	6	2,4,7,8
SRP9	3	1
SRRD	5	2
SSR4	6	3
ST6GAL1	5	2
STARD3	6	1
STAT3	14	2
STAT5A	18	4
STK38	10	2
STRAP	7	4
SUCLG1	6,7	1,2,3
SUPT5H	27	17
SYPL1	3	1
TAF6L	5	3,8
TCF25	7,12	1,3
TFG	6	3
TFRC	13	7,9,16,18
TMBIM4	5,6	3
TMBIM6	7	1,3
TMC6	15	9
TMEM156	2	1,3,5
TMEM43	9	3,11
TTC17	5	16
UBA7	9	6,10,18
UBE2D3	4	1
UBE2G1	4	1,2
UBE2Q2	5	3,7,12
UBXN4	3	2,5,6
UNC93B1	4,6	3,9
UQCRC1	11,12	2,3
VCP	12	3,10
VDAC1	7	5
VPS13C	5	3
VPS51	9	2
WDR1	5	2,11
XPO1	9,12	2,4,6,24
XPO6	6	7,9,10,11,22
YBX1	3,4,6	2
YWHAB	5	1,2
YWHAQ	3,5	2
ZDHHC6	7	1
