# Supplementary material for: Abnormalities in intron retention characterize patients with systemic lupus erythematosus
Source: Sci Rep. 2023 Mar 29;13:5141. doi: 10.1038/s41598-023-31890-4 (PMC10060252; doi:10.1038/s41598-023-31890-4)
Supplement: Supplementary file 9 — Supplementary Table S3. [file 41598_2023_31890_MOESM9_ESM.xlsx]

## Sheet: Table_S1
Samples	Sample Type	Distribution Mean	Distribution Std	Distribution Width
N090	CTL	-5.9651	1.91981	3.83962
N098	CTL	-6.06303	1.93597	3.87193
N048	CTL	-6.64961	1.95684	3.91369
N068	CTL	-6.75401	1.96514	3.93028
L140	SLE	-5.45669	1.84236	3.68472
L149	SLE	-5.75178	1.84398	3.68797
L062	SLE	-6.14515	1.8691	3.73819
L137	SLE	-6.71804	1.93093	3.86185
L072	SLE	-7.02328	1.93938	3.87876
L027	SLE	-7.51947	1.81295	3.6259
L133	SLE	-7.59748	1.96641	3.93281
L101	SLE	-7.73532	2.06031	4.12062
L102	SLE	-7.81878	2.01835	4.0367
L074	SLE	-7.89113	2.01464	4.02929
L005	SLE	-8.0516	2.05269	4.10537
L115	SLE	-8.20585	2.1728	4.3456
L078	SLE	-8.1888	1.99763	3.99527
L031	SLE	-8.75634	2.21222	4.42445
