# Supplementary material for: Abnormalities in intron retention characterize patients with systemic lupus erythematosus
Source: Sci Rep. 2023 Mar 29;13:5141. doi: 10.1038/s41598-023-31890-4 (PMC10060252; doi:10.1038/s41598-023-31890-4)
Supplement: Supplementary file 10 — Supplementary Table S4. [file 41598_2023_31890_MOESM10_ESM.xlsx]

## Sheet: Table_S2
Samples	Sample Type	Distribution Mean	Distribution Std	Distribution Width
SRR6761433	CTL	-3.28949	1.4756	2.9512
SRR6761457	CTL	-3.91552	1.69123	3.38247
SRR6761435	CTL	-4.01937	1.5076	3.0152
SRR6761432	CTL	-4.26982	1.48061	2.96121
SRR6761425	SLE	-4.84531	1.52838	3.05676
SRR6761426	SLE	-4.75262	1.50114	3.00228
SRR6761430	SLE	-4.96904	1.56172	3.12344
SRR6761421	SLE	-5.09235	1.55972	3.11943
SRR6761428	SLE	-5.06944	1.54637	3.09273
SRR6761420	SLE	-5.10552	1.57974	3.15949
SRR6761427	SLE	-5.13766	1.60651	3.21302
SRR6761429	SLE	-5.21328	1.60854	3.21709
SRR6761424	SLE	-5.24372	1.66115	3.32231
SRR6761418	SLE	-5.24819	1.63376	3.26751
SRR6761416	SLE	-5.48322	1.68593	3.37186
SRR6761422	SLE	-5.50063	1.66604	3.33208
SRR6761431	SLE	-5.57121	1.64301	3.28602
SRR6761419	SLE	-5.6327	1.67768	3.35536
SRR6761417	SLE	-5.75195	1.71157	3.42314
SRR6761423	SLE	-6.1301	1.70495	3.4099
