# Supplementary material for: Abnormalities in intron retention characterize patients with systemic lupus erythematosus
Source: Sci Rep. 2023 Mar 29;13:5141. doi: 10.1038/s41598-023-31890-4 (PMC10060252; doi:10.1038/s41598-023-31890-4)
Supplement: Supplementary file 11 — Supplementary Table S5. [file 41598_2023_31890_MOESM11_ESM.xlsx]

## Sheet: Table_S3
Cell Type	Gene Name	Coefficient	RNA-Processing Frequency	Disease Frequency
T Cell	SLC29A2	-0.011118
	PTAR1	-0.00932635	1
	RBM43	-0.00922005
	DCP2	-0.00861593	15
	ZNF518B	-0.0068568
	ATXN1	-0.00662106	3	1
	NBPF1	-0.00636677
	ZNF141	-0.00616705	1
	PTOV1-AS1	-0.00605845
	ZNF451	-0.0054527	5
	XPNPEP3	-0.00527334
	HS3ST3B1	-0.00466322
	KLHL15	-0.00420428
	GPRIN3	-0.00396792
	NFKBIZ	-0.0038899	1
	ZFP41	-0.00362417
	DMWD	-0.00358461
	STK35	-0.00353394
	TTBK2	-0.00351681
	TRIP11	-0.00346759	1
	GOLM1	-0.00339527
	PHF20	-0.00336961
	CCDC88C	-0.00328509
	NT5E	-0.00312753		1
	FGFBP3	-0.00298435
	ANKMY1	-0.00290178
	FAM46C	-0.00266943
	BCL2	-0.00264173		5
	TIMM8A	-0.00260946
	ANKRD44	-0.00260503
	GPATCH2L	-0.00256273
	PLCB2	-0.00249737
	FAM193B	-0.00236252
	LCOR	-0.00236092
	IRS2	-0.00234014
	CHD2	-0.00232339	2
	GUSBP4	-0.00228359
	CCND2	-0.00225433
	PHF3	-0.00215506
	ITPRIP	-0.00214971
	ZNF71	-0.00210913
	TRAPPC9	-0.00198241
	FARS2	-0.0019794	8
	CERKL	-0.00193799
	PDE4D	-0.0017401		1
	GNAQ	-0.00164316
	TET2	-0.00157246	2	2
	CDK6	-0.00147404
	FAM115C	-0.0014638
	CEP85L	-0.00141357
	TIMM44	0.013478
	ISCU	0.0134724		1
	SLC35C2	0.0134641
	VPS28	0.0134578
	HNRNPA2B1	0.0134442	19	1
	HNRNPH3	0.0134339	7
	SF1	0.0134303	6
	L3MBTL2	0.0134276
	TRMT2A	0.0134228	1
	GNPAT	0.0134224
	SLC22A18	0.0134218
	SDCCAG3	0.0134192
	ELOVL1	0.0134099
	SRP19	0.0134014	1
	RNF44	0.0134014
	RAD23A	0.0133976
	HARS2	0.0133939	2	1
	CIAO1	0.0133922	1	1
	CSTB	0.0133912
	PNPLA2	0.0133908		1
	DEF6	0.0133908		1
	OGFR	0.0133901
	RCBTB1	0.0133879
	ARFGAP2	0.0133869
	NSMCE4A	0.0133859
	SRSF9	0.0133852	20
	PPM1M	0.0133851
	IVD	0.0133846
	COA5	0.0133836
	SIVA1	0.0133799
	ARRB2	0.0133789	1
	SMYD5	0.0133731
	MAN1B1	0.0133711
	SLC25A3	0.0133709
	RBMX	0.0133707	17	1
	FAM206A	0.0133693
	CACTIN	0.0133692	4
	ORMDL1	0.0133689
	NOC2L	0.0133688	2
	GINM1	0.0133654
	EIF3B	0.0133643	2
	TCP1	0.0133626	3
	DMAP1	0.0133623	4
	PPIA	0.0133604	2	1
	SNRPA1	0.013357	7
	MRPL2	0.0133542	1
	DCUN1D2	0.0133535
	ENG	0.0133511	2	3
	TUBGCP5	0.013351
	LDB1	0.0133505	7
	RPAIN	0.0133498		1
	GTF3C5	0.0133496	6
	URM1	0.013348	5
	KCNAB2	0.0133472
	WDR45	0.0133452
	DNAJC19	0.013345
	IFT20	0.0133443
	NOP56	0.0133442	7
	RNH1	0.0133437
	PHB2	0.0133415
	PSMD11	0.01334	3
	SRF	0.0133395	25	2
	NARFL	0.0133374
	CCDC82	0.013337
	CLCN7	0.0133363
	TSC2	0.0133349
	ARF5	0.0133332
	NAGK	0.0133329
	ADCY7	0.0133329		3
	HARS	0.0133328	5	2
	EOGT	0.0133318
	INO80C	0.0133306
	AMICA1	0.0133304
	GTPBP3	0.0133301	5
	FAM136A	0.0133285
	VPS26B	0.0133282
	WIPI2	0.0133277
	TMUB2	0.0133271
	DGCR8	0.0133269	8
	MORF4L2	0.0133268
	MED24	0.0133264	3
	POMGNT1	0.0133263
	SRPR	0.013326
	RETSAT	0.0133249
	DSN1	0.0133245
	TMEM126A	0.0133232
	FTSJ1	0.0133227	9
	SLC20A1	0.0133221
	XPNPEP1	0.0133213
	YIPF5	0.0133212
	PRKAA1	0.0133207
	PARVG	0.0133206
	KXD1	0.01332		0
	LMBRD2	0.0133191
	JAK3	0.0133191
	N4BP2L2	0.0133188
	NKIRAS2	0.0133183
	SLC25A1	0.0133176
	SMARCD1	0.0133171	1
	CTBP1	0.0133143	1
B Cell	YDJC	-0.0201909
	DPP7	-0.018759
	KLF2	-0.0186851	5	1
	NUDT18	-0.0179346
	ELOVL1	-0.0177268
	LOC728743	-0.0176229
	RPS2	-0.0172607	7
	GPSM3	-0.0171448		2
	MTCH1	-0.0170685
	ABHD17A	-0.0167889
	WDR45	-0.0167008
	SLC25A3	-0.0165925
	TMEM55B	-0.0162166
	ARL16	-0.0159943
	SLC25A1	-0.0159527
	HLA-DMA	-0.0159421		3
	HLA-E	-0.01587		1
	WDR74	-0.015819
	RPL41	-0.0157503	9
	GUK1	-0.0157371
	TSEN34	-0.0157227	5
	HLA-DPB1	-0.0155881		7
	VPS28	-0.0155024
	CD37	-0.0152571
	PFDN5	-0.0151822
	GSTK1	-0.0150634		3
	SSNA1	-0.0149625		1
	NPRL2	-0.0148669
	FBXW5	-0.0148587
	KLHDC3	-0.0148112
	CYC1	-0.0147724
	DHPS	-0.0147305
	VIM	-0.0146377	3	1
	TMSB4X	-0.0145085	1	1
	SFPQ	-0.014476	14
	RELA	-0.0144547	21	3
	HLA-DMB	-0.0144122		3
	SH3BGRL3	-0.0144046
	SNX22	-0.0143484
	ZFAND5	-0.0143008
	RPL30	-0.0142679	5
	GNB2	-0.0140356
	PPIA	-0.0139743	1	1
	COX4I1	-0.0139289
	OAZ1	-0.013879		2
	SRSF10	-0.013844	17
	MKNK2	-0.0137347
	TNFRSF14	-0.0136735		3
	ARRDC2	-0.0136285
	VEGFB	-0.0135553
	RASA3	0.0221021
	SETBP1	0.022086
	FAM168B	0.0220793
	PAK2	0.0220553
	PUM1	0.022046	13
	PSEN1	0.0220411	2
	RBL2	0.0220269	6	1
	KAT6A	0.0220185
	MAU2	0.0219832
	GPCPD1	0.0219663
	NUDC	0.0219641
	C17orf70	0.0219411
	KLHDC4	0.0219349
	AFF1	0.0219236		1
	TFRC	0.0219231	2	1
	TRAPPC11	0.0219138
	CSE1L	0.0219119		1
	TMEM199	0.0219115
	DCAF11	0.0219063
	LMAN2	0.0219052
	IKBKB	0.0218897	2	1
	EPB41	0.0218823
	SPTBN1	0.0218801	1	1
	STRBP	0.0218798	1
	DCUN1D4	0.0218766
	HIPK3	0.0218763	2
	RALGDS	0.0218712
	STXBP3	0.0218702
	RNF170	0.0218679
	DCAF4	0.0218627	3
	OPTN	0.0218553		1
	EIF4ENIF1	0.0218551	1
	COPB1	0.0218523
	KARS	0.0218517	8
	ZNF76	0.0218468	4
	TEP1	0.0218455	5
	DENND5A	0.021835
	DDX27	0.0218346	9
	CFDP1	0.02183		1
	WDTC1	0.0218201		2
	PSKH1	0.0218136
	USP9X	0.0218133	2
	CFL1	0.0218126
	IRF2	0.0218061	6	3
	PRKD3	0.0218002
	UVRAG	0.0217852
	ITPR1	0.0217777		1
	RPS6KA3	0.0217708	2	1
	MYCBP2	0.0217704
	VRK3	0.0217684
	SPRYD3	0.0217677
	CSNK1G3	0.0217657
	PIK3AP1	0.0217621
	GAK	0.0217542
	RPAP3	0.021751
	TCERG1	0.0217501	10
	RBM26	0.021747	6
	SLC25A33	0.021741	1
	DHX8	0.0217369	10
	BICD2	0.0217324		1
	ILF3	0.0217319	2	2
	ATG4B	0.0217254
	NCK2	0.0217242	2
	LYRM4	0.0217224
	UBE3B	0.021718
	STK4	0.0217153
	TLK1	0.0217134
	HM13	0.0217122
	ZNF292	0.0216997		1
	TAF1B	0.0216991	7
	EPS15L1	0.0216956
	UHRF2	0.0216955
	EHD1	0.0216923
	KDM4C	0.0216918	1
	ZBTB38	0.0216903	2
	UBQLN1	0.0216887
	SIRT7	0.0216867	5	1
	ZDHHC5	0.0216842
	TFCP2	0.0216809	4
	UBAP1	0.0216782
	MLLT6	0.021673
	MAN2B2	0.0216729
	PLCL2	0.0216725		2
	CCDC109B	0.0216675
	TMEM59	0.0216648
	VIMP	0.0216646
	SP140L	0.0216624
	ANXA2	0.0216518	1	1
	UPF3B	0.0216507	16
	FNBP4	0.0216503
	TPST2	0.0216459
	STAT5B	0.0216451	2	1
	USP24	0.0216348
	CYB5R4	0.0216277
	HNRNPUL1	0.0216153	6
	KDM5A	0.0216143	1
	TGFBR2	0.0216076	1	1
	SZRD1	0.0216074
	POR	0.0216029
	TMEM230	0.0215951
