# Supplementary material for: Abnormalities in intron retention characterize patients with systemic lupus erythematosus
Source: Sci Rep. 2023 Mar 29;13:5141. doi: 10.1038/s41598-023-31890-4 (PMC10060252; doi:10.1038/s41598-023-31890-4)
Supplement: Supplementary file 12 — Supplementary Table S6. [file 41598_2023_31890_MOESM12_ESM.xlsx]

## Sheet: Table_S4
Lupus Overlap Disease	T-Negative50	T-Positive100	B-Negative50	B-Positive100
Antiphospholipid Syndrome			0.0152831	0.0571285
Celiac Disease	0.152463	0.423719	0.177686	0.465766
Dermatomyositis Disease			0.293465	0.50926
Lupus	0.496926	0.648036	0.00743678	0.854592
Myasthenia Gravis			0.356919
Polymyositis Disease		0.368337		0.392984
Raynaud's Syndrome
Rheumatoid Disease	0.795244	0.633121	0.00125523	0.592069
Scleroderma Disease	0.734544	0.75824	0.0545355	0.338836
Sjögren’s Syndrome	0.440463			0.141046
Thyroid Disease		0.537815	0.062426
