# Supplementary material for: Abnormalities in intron retention characterize patients with systemic lupus erythematosus
Source: Sci Rep. 2023 Mar 29;13:5141. doi: 10.1038/s41598-023-31890-4 (PMC10060252; doi:10.1038/s41598-023-31890-4)
Supplement: Supplementary file 13 — Supplementary Table S7. [file 41598_2023_31890_MOESM13_ESM.xlsx]

## Sheet: Table_S5
RNA-processing functions	T-Negative50	T-Positive100	B-Negative50	B-Positive100
death receptor activity (GO:0005035)
protein alkylation (GO:0008213)
protein localization to membrane (GO:0072657)
G-protein coupled acetylcholine receptor signaling pathway (GO:0007213)
positive regulation of ERK1 and ERK2 cascade (GO:0070374)
regulation of bicellular tight junction assembly (GO:2000810)
nuclear-transcribed mRNA catabolic process, deadenylation-dependent decay (GO:0000288)	0.259924
atrioventricular valve morphogenesis (GO:0003181)
glomerular filtration (GO:0003094)
protein lipidation (GO:0006497)
negative regulation of cellular protein localization (GO:1903828)
protein-DNA complex disassembly (GO:0032986)
apoptotic mitochondrial changes (GO:0008637)
viral budding via host ESCRT complex (GO:0039702)
positive regulation of cytoskeleton organization (GO:0051495)
heart trabecula morphogenesis (GO:0061384)
m7G(5')pppN diphosphatase activity (GO:0050072)
cation transport (GO:0006812)
RNA polymerase II transcription cofactor activity (GO:0001104)	0.209819	0.483351		0.620158
mRNA transcription (GO:0009299)		0.130185		0.0175401
N-acetylglucosamine metabolic process (GO:0006044)
negative regulation of cysteine-type endopeptidase activity (GO:2000117)
tRNA binding (GO:0000049)	0.135004			0.32411
cell chemotaxis (GO:0060326)
double-strand break repair (GO:0006302)
DNA geometric change (GO:0032392)
RNA helicase activity (GO:0003724)				0.146987
DNA packaging (GO:0006323)
regulation of JUN kinase activity (GO:0043506)
unsaturated fatty acid metabolic process (GO:0033559)
iron ion binding (GO:0005506)
cellular response to nerve growth factor stimulus (GO:1990090)
transcription from RNA polymerase II promoter (GO:0006366)	0.470062	0.384975	0.871808	0.569806
regulation of protein binding (GO:0043393)
carbohydrate derivative transport (GO:1901264)
protein heterodimerization activity (GO:0046982)
neuron migration (GO:0001764)
azurophil granule (GO:0042582)
positive regulation of DNA recombination (GO:0045911)
cellular response to oxygen levels (GO:0071453)
transmembrane receptor protein serine/threonine kinase signaling pathway (GO:0007178)
lytic vacuole membrane (GO:0098852)
regulation of muscle cell differentiation (GO:0051147)
cellular response to alcohol (GO:0097306)
negative regulation of cellular amide metabolic process (GO:0034249)
glucose homeostasis (GO:0042593)
positive regulation of leukocyte cell-cell adhesion (GO:1903039)
regulation of hydrolase activity (GO:0051336)
MyD88-independent toll-like receptor signaling pathway (GO:0002756)
ventricular septum morphogenesis (GO:0060412)
establishment of protein localization to membrane (GO:0090150)
histone demethylase activity (H3-K36 specific) (GO:0051864)
protein maturation (GO:0051604)
myeloid cell differentiation (GO:0030099)
positive regulation of autophagosome maturation (GO:1901098)
COPII-coated ER to Golgi transport vesicle (GO:0030134)
Golgi trans cisterna (GO:0000138)
DNA-templated transcription, termination (GO:0006353)
clathrin-coated endocytic vesicle membrane (GO:0030669)
adenylate cyclase-activating adrenergic receptor signaling pathway (GO:0071880)
COPI coating of Golgi vesicle (GO:0048205)
positive regulation of binding (GO:0051099)
regulation of chromatin assembly or disassembly (GO:0001672)
regulation of interleukin-8 secretion (GO:2000482)
cyclic nucleotide binding (GO:0030551)
regulation of ubiquitin-protein transferase activity (GO:0051438)
negative regulation of supramolecular fiber organization (GO:1902904)
nucleotide-binding domain, leucine rich repeat containing receptor signaling pathway (GO:0035872)
regulation of inflammatory response (GO:0050727)
negative regulation of innate immune response (GO:0045824)
negative regulation of cell proliferation (GO:0008285)
cytoplasmic vesicle (GO:0031410)
nucleotide-binding oligomerization domain containing signaling pathway (GO:0070423)
positive regulation of homeostatic process (GO:0032846)
G-protein coupled receptor signaling pathway, coupled to cyclic nucleotide second messenger (GO:0007187)
neural tube closure (GO:0001843)
clathrin-coated vesicle (GO:0030136)
endoribonuclease activity, producing 3'-phosphomonoesters (GO:0016892)
positive regulation of purine nucleotide biosynthetic process (GO:1900373)
negative regulation of extrinsic apoptotic signaling pathway in absence of ligand (GO:2001240)
toll-like receptor 4 signaling pathway (GO:0034142)
nucleoplasm part (GO:0044451)
peroxisomal part (GO:0044439)
nucleotide metabolic process (GO:0009117)
transforming growth factor beta binding (GO:0050431)
regulation of cell cycle arrest (GO:0071156)
positive regulation of signaling (GO:0023056)
protein modification by small protein conjugation (GO:0032446)
substrate adhesion-dependent cell spreading (GO:0034446)
dephosphorylation (GO:0016311)
negative regulation of circadian rhythm (GO:0042754)
MHC class II protein complex binding (GO:0023026)
cellular response to nitrogen levels (GO:0043562)
actin filament binding (GO:0051015)
termination of RNA polymerase I transcription (GO:0006363)				0.236041
negative regulation of tumor necrosis factor production (GO:0032720)
ubiquitin protein ligase activity (GO:0061630)
negative regulation of calcium ion transmembrane transporter activity (GO:1901020)
regulation of B cell proliferation (GO:0030888)
positive regulation of erythrocyte differentiation (GO:0045648)
cysteine-type endopeptidase inhibitor activity (GO:0004869)
positive regulation of endothelial cell chemotaxis (GO:2001028)
positive regulation of telomerase RNA localization to Cajal body (GO:1904874)		0.177437
intra-Golgi vesicle-mediated transport (GO:0006891)
transcription elongation from RNA polymerase I promoter (GO:0006362)				0.21516
receptor internalization (GO:0031623)
positive regulation of proteasomal protein catabolic process (GO:1901800)
regulation of heart contraction (GO:0008016)
positive regulation of RNA metabolic process (GO:0051254)			0.170826
positive regulation of triglyceride catabolic process (GO:0010898)
positive regulation of signal transduction (GO:0009967)
regulation of dendrite morphogenesis (GO:0048814)
positive regulation of cellular carbohydrate metabolic process (GO:0010676)
regulation of protein localization to membrane (GO:1905475)
purine-containing compound catabolic process (GO:0072523)
protein alpha-1,2-demannosylation (GO:0036508)
heart development (GO:0007507)
2-oxoglutarate metabolic process (GO:0006103)
negative regulation of developmental process (GO:0051093)
telomere maintenance (GO:0000723)
G-protein coupled receptor binding (GO:0001664)
mitotic sister chromatid cohesion (GO:0007064)
regulation of viral genome replication (GO:0045069)
transcription from RNA polymerase III promoter (GO:0006383)		0.243599
cytosolic transport (GO:0016482)
acyl-CoA dehydrogenase activity (GO:0003995)
positive regulation of epithelial cell proliferation (GO:0050679)
calcium-dependent protein kinase activity (GO:0010857)
transcription from RNA polymerase I promoter (GO:0006360)				0.236041
positive regulation of actin filament polymerization (GO:0030838)
inflammatory response (GO:0006954)
small-subunit processome (GO:0032040)
BLOC-1 complex (GO:0031083)
regulation of peptidyl-serine phosphorylation (GO:0033135)
regulation of centrosome cycle (GO:0046605)
negative regulation of transcription regulatory region DNA binding (GO:2000678)
histone acetyltransferase activity (GO:0004402)
polyamine metabolic process (GO:0006595)
nucleolar part (GO:0044452)
lipid droplet (GO:0005811)
antibacterial humoral response (GO:0019731)
axon extension (GO:0048675)
rough endoplasmic reticulum (GO:0005791)
response to hydrogen peroxide (GO:0042542)
protein heterooligomerization (GO:0051291)
protein destabilization (GO:0031648)
acylglycerol metabolic process (GO:0006639)
protein targeting to membrane (GO:0006612)
histone acetyltransferase activity (H4-K8 specific) (GO:0043996)
response to hexose (GO:0009746)
acetylglucosaminyltransferase activity (GO:0008375)
mRNA splice site selection (GO:0006376)		0.0250841	0.170826
cellular transition metal ion homeostasis (GO:0046916)
positive regulation of lipid storage (GO:0010884)
positive regulation of response to DNA damage stimulus (GO:2001022)
heme binding (GO:0020037)
glutathione derivative metabolic process (GO:1901685)
COPI vesicle coat (GO:0030126)
regulation of cellular macromolecule biosynthetic process (GO:2000112)
regulation of centrosome duplication (GO:0010824)
UDP-N-acetylglucosamine biosynthetic process (GO:0006048)
cis-Golgi network (GO:0005801)
positive regulation of telomere maintenance via telomerase (GO:0032212)
calcium-mediated signaling (GO:0019722)
negative regulation of protein kinase activity (GO:0006469)
ER to Golgi vesicle-mediated transport (GO:0006888)
action potential (GO:0001508)
cytoskeleton-dependent intracellular transport (GO:0030705)
cellular lipid biosynthetic process (GO:0097384)
peptidyl-tyrosine autophosphorylation (GO:0038083)
transcription regulatory region sequence-specific DNA binding (GO:0000976)
regulation of endocytosis (GO:0030100)
cytoplasmic microtubule organization (GO:0031122)
transcription from mitochondrial promoter (GO:0006390)
positive regulation of cell cycle arrest (GO:0071158)
histone demethylase activity (H3-K9 specific) (GO:0032454)
phosphate ion homeostasis (GO:0055062)
activation of protein kinase activity (GO:0032147)
protein depolymerization (GO:0051261)
regulation of RNA export from nucleus (GO:0046831)				0.193717
regulation of blood vessel endothelial cell migration (GO:0043535)
C-terminal protein lipidation (GO:0006501)
positive regulation of gene expression, epigenetic (GO:0045815)
negative regulation of cellular response to insulin stimulus (GO:1900077)
endothelial cell development (GO:0001885)
gamma-tubulin binding (GO:0043015)
regulation of tumor necrosis factor-mediated signaling pathway (GO:0010803)
dorsal aorta morphogenesis (GO:0035912)
cytokine-mediated signaling pathway (GO:0019221)
protein maturation by iron-sulfur cluster transfer (GO:0097428)
cGMP metabolic process (GO:0046068)
DNA-templated transcription, initiation (GO:0006352)
regulation of I-kappaB kinase/NF-kappaB signaling (GO:0043122)
Cajal body (GO:0015030)
sterol homeostasis (GO:0055092)
protein import into nucleus, translocation (GO:0000060)
positive regulation of cell morphogenesis involved in differentiation (GO:0010770)
regulation of cholesterol storage (GO:0010885)
steroid hormone mediated signaling pathway (GO:0043401)
secondary active transmembrane transporter activity (GO:0015291)
cytoplasmic sequestering of transcription factor (GO:0042994)
positive regulation of vesicle fusion (GO:0031340)
semaphorin-plexin signaling pathway involved in axon guidance (GO:1902287)
RNA export from nucleus (GO:0006405)		0.344936	0.523374	0.775115
anoikis (GO:0043276)
regulation of RNA polymerase II regulatory region sequence-specific DNA binding (GO:1903025)			0.0263536
spliceosomal snRNP complex (GO:0097525)
positive regulation of axonogenesis (GO:0050772)
regulation of DNA replication (GO:0006275)
positive regulation of transcription initiation from RNA polymerase II promoter (GO:0060261)		0.130185
lysosome (GO:0005764)
cellular response to arsenic-containing substance (GO:0071243)
negative regulation of Wnt signaling pathway (GO:0030178)
ligand-gated calcium channel activity (GO:0099604)
bicarbonate transport (GO:0015701)
mitochondrial transport (GO:0006839)
mRNA 3'-splice site recognition (GO:0000389)		0.0673339
positive regulation of tumor necrosis factor superfamily cytokine production (GO:1903557)
tRNA aminoacylation for protein translation (GO:0006418)	0.184491	0.096644		0.476756
regulation of cilium assembly (GO:1902017)
cyclic nucleotide catabolic process (GO:0009214)
negative regulation of cellular response to transforming growth factor beta stimulus (GO:1903845)
regulation of chromosome segregation (GO:0051983)
rRNA transcription (GO:0009303)		0.154137		0.00972627
second-messenger-mediated signaling (GO:0019932)
nucleocytoplasmic transport (GO:0006913)
RNA polymerase II regulatory region sequence-specific DNA binding (GO:0000977)		0.944178	0.45099	0.973591
chromatin (GO:0000785)
chromosome organization (GO:0051276)
Wnt signaling pathway (GO:0016055)
purine nucleotide catabolic process (GO:0006195)
NADPH-hemoprotein reductase activity (GO:0003958)
regulation of cell communication by electrical coupling involved in cardiac conduction (GO:1901844)
intracellular transport of virus (GO:0075733)
positive regulation of peptide hormone secretion (GO:0090277)
death domain binding (GO:0070513)
mitochondrial genome maintenance (GO:0000002)
osteoclast differentiation (GO:0030316)
negative regulation of macromolecule metabolic process (GO:0010605)
regulation of monooxygenase activity (GO:0032768)
glutathione derivative biosynthetic process (GO:1901687)
sequestering of actin monomers (GO:0042989)
phosphatidylinositol bisphosphate binding (GO:1902936)
establishment of endothelial barrier (GO:0061028)
regulation of mRNA processing (GO:0050684)			0.148291	0.276169
regulation of RIG-I signaling pathway (GO:0039535)
positive regulation of growth (GO:0045927)
positive regulation of alpha-beta T cell proliferation (GO:0046641)
calcium-dependent protein serine/threonine kinase activity (GO:0009931)
regulation of transcription from RNA polymerase III promoter (GO:0006359)				0.149079
epithelial to mesenchymal transition involved in endocardial cushion formation (GO:0003198)
canonical Wnt signaling pathway (GO:0060070)
multivesicular body sorting pathway (GO:0071985)
response to nutrient levels (GO:0031667)
transcription coactivator activity (GO:0003713)
signal peptide processing (GO:0006465)
regulation of peptidyl-tyrosine phosphorylation (GO:0050730)
positive regulation of antigen receptor-mediated signaling pathway (GO:0050857)
protein phosphorylation (GO:0006468)
nuclear heterochromatin (GO:0005720)
dicarboxylic acid metabolic process (GO:0043648)
mitotic spindle assembly (GO:0090307)
JAK-STAT cascade (GO:0007259)
regulation of transcription, DNA-templated (GO:0006355)
regulation of phosphate metabolic process (GO:0019220)
trans-Golgi network (GO:0005802)
transcriptional activator activity, RNA polymerase II transcription regulatory region sequence-specific binding (GO:0001228)		0.763439	0.554708	0.554463
spindle assembly (GO:0051225)
tRNA metabolic process (GO:0006399)	0.0622413			0.125853
beta-catenin-TCF complex (GO:1990907)
peptidyl-lysine trimethylation (GO:0018023)
fatty acid homeostasis (GO:0055089)
mitotic cell cycle phase transition (GO:0044772)
cellular response to growth factor stimulus (GO:0071363)
GTPase activity (GO:0003924)
positive regulation of phagocytosis (GO:0050766)
single-stranded DNA binding (GO:0003697)
NF-kappaB binding (GO:0051059)
positive regulation of MAP kinase activity (GO:0043406)
peptidase inhibitor activity (GO:0030414)
ubiquitin conjugating enzyme binding (GO:0031624)
aspartic endopeptidase activity, intramembrane cleaving (GO:0042500)
specific granule (GO:0042581)
mitochondrial translation (GO:0032543)
positive regulation of cellular catabolic process (GO:0031331)
core promoter sequence-specific DNA binding (GO:0001046)
protein targeting to ER (GO:0045047)
phototransduction, visible light (GO:0007603)
neutrophil activation involved in immune response (GO:0002283)
histone H3-K4 methylation (GO:0051568)
T cell receptor signaling pathway (GO:0050852)
positive regulation of muscle contraction (GO:0045933)
regulation of axon extension involved in axon guidance (GO:0048841)
cellular response to hydrogen peroxide (GO:0070301)
exoribonuclease activity (GO:0004532)
negative regulation of phosphatidylinositol 3-kinase signaling (GO:0014067)
cellular response to peptide (GO:1901653)
activation of MAPKK activity (GO:0000186)
ubiquitin protein ligase binding (GO:0031625)
opioid receptor activity (GO:0004985)
glucose metabolic process (GO:0006006)
regulation of biosynthetic process (GO:0009889)
regulation of endocytic recycling (GO:2001135)
regulation of cell cycle G2/M phase transition (GO:1902749)
mitochondrial ATP synthesis coupled electron transport (GO:0042775)
actin binding (GO:0003779)
regulation of endothelial cell chemotaxis (GO:2001026)
ncRNA processing (GO:0034470)	0.634083	0.474769	0.190822	0.814011
G2 DNA damage checkpoint (GO:0031572)
positive regulation of interleukin-4 production (GO:0032753)
ubiquitin-like protein conjugating enzyme binding (GO:0044390)
phosphatidylinositol phospholipase C activity (GO:0004435)
Golgi medial cisterna (GO:0005797)
positive regulation of heart rate (GO:0010460)
pyrimidine nucleoside catabolic process (GO:0046135)
FAD binding (GO:0071949)
amino sugar biosynthetic process (GO:0046349)
histone H3 acetylation (GO:0043966)
transport of virus (GO:0046794)
5S class rRNA transcription from RNA polymerase III type 1 promoter (GO:0042791)		0.080253
histone H4-K8 acetylation (GO:0043982)
regulation of glucose metabolic process (GO:0010906)
IRES-dependent viral translational initiation (GO:0075522)
positive regulation of glucose transport (GO:0010828)
tumor necrosis factor-activated receptor activity (GO:0005031)
regulation of potassium ion transmembrane transport (GO:1901379)
positive regulation of vasculature development (GO:1904018)
phosphatidylinositol 3-kinase activity (GO:0035004)
peptidyl-tyrosine phosphorylation (GO:0018108)
glucocorticoid receptor binding (GO:0035259)
regulation of neuron projection development (GO:0010975)
neuron development (GO:0048666)
peptidyl-tyrosine modification (GO:0018212)
3',5'-cyclic-AMP phosphodiesterase activity (GO:0004115)
N6-methyladenosine-containing RNA binding (GO:1990247)		0.0933009
negative regulation of signal transduction in absence of ligand (GO:1901099)
rRNA metabolic process (GO:0016072)		0.897156	0.154608	0.766518
RNA 3'-end processing (GO:0031123)		0.474567		0.578856
regulation of oxidative phosphorylation (GO:0002082)
regulation of calcium ion transmembrane transporter activity (GO:1901019)
regulation of signal transduction (GO:0009966)
negative regulation of mitotic cell cycle phase transition (GO:1901991)
regulation of protein processing (GO:0070613)
positive regulation of receptor binding (GO:1900122)
cellular protein localization (GO:0034613)
succinate metabolic process (GO:0006105)
proteasome assembly (GO:0043248)
endocardial cushion morphogenesis (GO:0003203)
cytosolic small ribosomal subunit (GO:0022627)
regulation of receptor internalization (GO:0002090)
protein homotetramerization (GO:0051289)
regulation of transcription from RNA polymerase II promoter in response to hypoxia (GO:0061418)		0.562338
nuclear import (GO:0051170)
I-kappaB kinase/NF-kappaB signaling (GO:0007249)
regulation of mRNA splicing, via spliceosome (GO:0048024)		0.100985	0.331348
ether lipid metabolic process (GO:0046485)
cellular phosphate ion homeostasis (GO:0030643)
positive regulation of protein import into nucleus (GO:0042307)
triglyceride lipase activity (GO:0004806)
positive regulation of DNA biosynthetic process (GO:2000573)
histone H3-K4 demethylation (GO:0034720)
limb development (GO:0060173)
regulation of transmembrane receptor protein serine/threonine kinase signaling pathway (GO:0090092)
negative regulation of cell cycle G1/S phase transition (GO:1902807)
tRNA aminoacylation (GO:0043039)	0.162248	0.0758255		0.462386
regulation of protein localization to cell surface (GO:2000008)
MHC class I protein binding (GO:0042288)
aorta morphogenesis (GO:0035909)
negative regulation of intrinsic apoptotic signaling pathway (GO:2001243)
protein modification by small protein removal (GO:0070646)
regulation of proteolysis (GO:0030162)
negative regulation of programmed cell death (GO:0043069)
cyclic-nucleotide phosphodiesterase activity (GO:0004112)
regulation of protein secretion (GO:0050708)
detection of mechanical stimulus (GO:0050982)
positive regulation of cell proliferation (GO:0008284)
mitochondrial electron transport, ubiquinol to cytochrome c (GO:0006122)
myeloid dendritic cell differentiation (GO:0043011)
regulation of proteasomal protein catabolic process (GO:0061136)
primary miRNA binding (GO:0070878)		0.00184913
response to amyloid-beta (GO:1904645)
regulation of smooth muscle cell differentiation (GO:0051150)
protein neddylation (GO:0045116)
telomerase activity (GO:0003720)
positive regulation of intrinsic apoptotic signaling pathway (GO:2001244)
N-glycan processing (GO:0006491)
cytoplasmic ribonucleoprotein granule (GO:0036464)
SUMO transferase activity (GO:0019789)
regulation of cellular response to transforming growth factor beta stimulus (GO:1903844)
ATP synthesis coupled proton transport (GO:0015986)
rRNA processing (GO:0006364)		0.906973	0.167506	0.94655
small nuclear ribonucleoprotein complex (GO:0030532)
calcium-dependent phospholipid binding (GO:0005544)
cytoplasmic vesicle membrane (GO:0030659)
innate immune response activating cell surface receptor signaling pathway (GO:0002220)
protein deacetylation (GO:0006476)
cellular calcium ion homeostasis (GO:0006874)
regulation of smooth muscle contraction (GO:0006940)
regulation of ceramide biosynthetic process (GO:2000303)
RNA splicing, via endonucleolytic cleavage and ligation (GO:0000394)			0.0770451
purine nucleotide metabolic process (GO:0006163)
negative regulation of toll-like receptor signaling pathway (GO:0034122)
neutrophil mediated immunity (GO:0002446)
Ras GTPase binding (GO:0017016)
regulation of axon guidance (GO:1902667)
regulation of T cell mediated cytotoxicity (GO:0001914)
H3 histone acetyltransferase complex (GO:0070775)
transcription-dependent tethering of RNA polymerase II gene DNA at nuclear periphery (GO:0000972)		0.080253
regulation of epithelial to mesenchymal transition involved in endocardial cushion formation (GO:1905005)
C-terminal protein amino acid modification (GO:0018410)
cellular response to increased oxygen levels (GO:0036295)
response to lipopolysaccharide (GO:0032496)
mitochondrial RNA metabolic process (GO:0000959)				0.102002
activin binding (GO:0048185)
exonucleolytic nuclear-transcribed mRNA catabolic process involved in deadenylation-dependent decay (GO:0043928)	0.15773
regulation of histone deacetylase activity (GO:1901725)
cellular response to interleukin-4 (GO:0071353)
receptor-mediated endocytosis (GO:0006898)
regulation of interleukin-12 production (GO:0032655)
Wnt signaling pathway, calcium modulating pathway (GO:0007223)
cAMP biosynthetic process (GO:0006171)
regulation of cell communication (GO:0010646)
lipase activity (GO:0016298)
mannosyl-oligosaccharide 1,2-alpha-mannosidase activity (GO:0004571)
chloride channel activity (GO:0005254)
apoptotic process (GO:0006915)
nuclear-transcribed mRNA catabolic process, nonsense-mediated decay (GO:0000184)			0.090695	0.890009
negative regulation of catabolic process (GO:0009895)
antigen processing and presentation of endogenous peptide antigen (GO:0002483)
alpha-mannosidase activity (GO:0004559)
nuclear-transcribed mRNA catabolic process (GO:0000956)	0.541503		0.164251	0.945039
calcium channel inhibitor activity (GO:0019855)
ubiquitin-dependent ERAD pathway (GO:0030433)
regulation of oxidative stress-induced intrinsic apoptotic signaling pathway (GO:1902175)
response to UV (GO:0009411)
mitochondrial calcium ion transmembrane transport (GO:0006851)
negative regulation of sequence-specific DNA binding transcription factor activity (GO:0043433)
positive regulation of RNA splicing (GO:0033120)		0.188848
polyubiquitin modification-dependent protein binding (GO:0031593)
glycerophospholipid biosynthetic process (GO:0046474)
lipoprotein lipase activity (GO:0004465)
protein acetylation (GO:0006473)
positive regulation of gene expression (GO:0010628)
prenyltransferase activity (GO:0004659)
nicotinamide nucleotide metabolic process (GO:0046496)
positive regulation of T cell proliferation (GO:0042102)
regulation of cellular response to insulin stimulus (GO:1900076)
sequence-specific DNA binding (GO:0043565)
cellular response to UV (GO:0034644)
spliceosomal tri-snRNP complex assembly (GO:0000244)
RNA methyltransferase activity (GO:0008173)		0.130611
regulation of chromatin silencing (GO:0031935)
sodium ion transmembrane transporter activity (GO:0015081)
cellular response to interleukin-7 (GO:0098761)
DNA metabolic process (GO:0006259)
regulation of lipid catabolic process (GO:0050994)
acyl-CoA hydrolase activity (GO:0047617)
ubiquitin-specific protease binding (GO:1990381)
regulation of telomere maintenance via telomerase (GO:0032210)
vesicle-mediated transport (GO:0016192)
regulation of focal adhesion assembly (GO:0051893)
negative regulation of JUN kinase activity (GO:0043508)
JAK-STAT cascade involved in growth hormone signaling pathway (GO:0060397)
establishment of integrated proviral latency (GO:0075713)
negative regulation of cysteine-type endopeptidase activity involved in apoptotic process (GO:0043154)
G-protein coupled acetylcholine receptor activity (GO:0016907)
early endosome membrane (GO:0031901)
regulation of glycolytic process (GO:0006110)
cellular iron ion homeostasis (GO:0006879)
phosphatidylinositol-4,5-bisphosphate binding (GO:0005546)
regulation of epidermal growth factor receptor signaling pathway (GO:0042058)
positive regulation of immunoglobulin secretion (GO:0051024)
regulation of pri-miRNA transcription from RNA polymerase II promoter (GO:1902893)		0.177437	0.12516
adenylyltransferase activity (GO:0070566)
platelet alpha granule (GO:0031091)
tau-protein kinase activity (GO:0050321)
natural killer cell lectin-like receptor binding (GO:0046703)
regulation of cysteine-type endopeptidase activity involved in apoptotic process (GO:0043281)
fatty acid biosynthetic process (GO:0006633)
atrioventricular valve development (GO:0003171)
phagocytic vesicle (GO:0045335)
regulation of response to DNA damage stimulus (GO:2001020)
microtubule minus-end binding (GO:0051011)
methyl-CpG binding (GO:0008327)
negative regulation of double-strand break repair via homologous recombination (GO:2000042)
smoothened signaling pathway (GO:0007224)
organelle transport along microtubule (GO:0072384)
positive regulation of protein localization to plasma membrane (GO:1903078)
regulation of defense response to virus by virus (GO:0050690)
intracellular steroid hormone receptor signaling pathway (GO:0030518)
regulation of viral life cycle (GO:1903900)
phospholipid biosynthetic process (GO:0008654)
phagocytic vesicle membrane (GO:0030670)
negative regulation of JNK cascade (GO:0046329)
chemical homeostasis (GO:0048878)
divalent inorganic cation transmembrane transporter activity (GO:0072509)
stress-activated protein kinase signaling cascade (GO:0031098)
microtubule organizing center part (GO:0044450)
1-phosphatidylinositol-3-kinase activity (GO:0016303)
cytoplasmic sequestering of NF-kappaB (GO:0007253)
macroautophagy (GO:0016236)
positive regulation of cytokine production involved in inflammatory response (GO:1900017)
positive regulation of mRNA processing (GO:0050685)		0.130185
positive regulation of phospholipase C activity (GO:0010863)
regulation of mRNA metabolic process (GO:1903311)				0.149079
cytosolic large ribosomal subunit (GO:0022625)
retrograde transport, vesicle recycling within Golgi (GO:0000301)
positive regulation of translation (GO:0045727)
negative regulation of peptidase activity (GO:0010466)
proton-transporting V-type ATPase complex (GO:0033176)
vesicle budding from membrane (GO:0006900)
K63-linked polyubiquitin modification-dependent protein binding (GO:0070530)
B cell proliferation (GO:0042100)
proteolysis (GO:0006508)
regulation of Ras protein signal transduction (GO:0046578)
positive regulation of reactive oxygen species biosynthetic process (GO:1903428)
positive regulation of protein serine/threonine kinase activity (GO:0071902)
extrinsic apoptotic signaling pathway in absence of ligand (GO:0097192)
regulation of protein metabolic process (GO:0051246)
positive regulation of response to stimulus (GO:0048584)
positive regulation of MAPK cascade (GO:0043410)
DNA-dependent ATPase activity (GO:0008094)
interleukin-12-mediated signaling pathway (GO:0035722)
protein tyrosine kinase activity (GO:0004713)
cellular response to type I interferon (GO:0071357)
female gamete generation (GO:0007292)
multivesicular body organization (GO:0036257)
regulation of developmental growth (GO:0048638)
positive regulation of cellular protein metabolic process (GO:0032270)
mitochondrial envelope (GO:0005740)
cytoplasmic stress granule (GO:0010494)
mannosidase activity (GO:0015923)
telomerase RNA binding (GO:0070034)	0.0814067			0.237363
single-stranded telomeric DNA binding (GO:0043047)
regulation of methylation-dependent chromatin silencing (GO:0090308)
T cell activation (GO:0042110)
linoleic acid metabolic process (GO:0043651)
post-translational protein modification (GO:0043687)
negative regulation of small GTPase mediated signal transduction (GO:0051058)
positive regulation of mitotic nuclear division (GO:0045840)
positive regulation of peptidase activity (GO:0010952)
positive regulation of transcription from RNA polymerase II promoter (GO:0045944)	0.88104	0.789449	0.538288	0.32575
antigen processing and presentation of exogenous peptide antigen via MHC class I, TAP-dependent (GO:0002479)
regulation of reactive oxygen species biosynthetic process (GO:1903426)
gene expression (GO:0010467)
chromatin assembly or disassembly (GO:0006333)
DNA binding (GO:0003677)
regulation of cell division (GO:0051302)
androgen receptor signaling pathway (GO:0030521)
vascular endothelial growth factor receptor signaling pathway (GO:0048010)
transforming growth factor beta-activated receptor activity (GO:0005024)
regulation of vesicle fusion (GO:0031338)
angiogenesis involved in wound healing (GO:0060055)
protein stabilization (GO:0050821)
regulation of mitotic cell cycle phase transition (GO:1901990)
blood vessel endothelial cell migration (GO:0043534)
vasculogenesis (GO:0001570)
cellular response to nitrogen starvation (GO:0006995)
phosphatidylinositol kinase activity (GO:0052742)
positive regulation of inflammatory response (GO:0050729)
negative regulation of protein binding (GO:0032091)
endopeptidase activity (GO:0004175)
positive regulation of transcription, DNA-templated (GO:0045893)
cytoplasmic translation (GO:0002181)
positive regulation of ubiquitin-protein transferase activity (GO:0051443)
positive regulation of interleukin-2 production (GO:0032743)
MHC protein binding (GO:0042287)
intracellular protein transport (GO:0006886)
cyclic-nucleotide-mediated signaling (GO:0019935)
negative regulation of macroautophagy (GO:0016242)
heparan sulfate sulfotransferase activity (GO:0034483)
tRNA-specific ribonuclease activity (GO:0004549)			0.0502746
IkappaB kinase complex (GO:0008385)
negative regulation of gene expression (GO:0010629)
tumor necrosis factor-mediated signaling pathway (GO:0033209)
regulation of anatomical structure morphogenesis (GO:0022603)
regulation of T cell proliferation (GO:0042129)
gluconeogenesis (GO:0006094)
PDZ domain binding (GO:0030165)
protein dephosphorylation (GO:0006470)
interphase microtubule nucleation by interphase microtubule organizing center (GO:0051415)
microtubule anchoring at microtubule organizing center (GO:0072393)
positive regulation of cell differentiation (GO:0045597)
positive regulation of ion transmembrane transporter activity (GO:0032414)
negative regulation of sequestering of calcium ion (GO:0051283)
Wnt signaling pathway, planar cell polarity pathway (GO:0060071)
positive regulation of multicellular organismal process (GO:0051240)
misfolded or incompletely synthesized protein catabolic process (GO:0006515)
histone H3-K36 demethylation (GO:0070544)
histone mRNA metabolic process (GO:0008334)	0.106442
cellular protein complex assembly (GO:0043623)
plasma membrane organization (GO:0007009)
nucleotidase activity (GO:0008252)
regulation of collagen biosynthetic process (GO:0032965)
positive regulation of isotype switching (GO:0045830)
ribosome binding (GO:0043022)
actin filament depolymerization (GO:0030042)
protein glycosylation (GO:0006486)
regulation of pathway-restricted SMAD protein phosphorylation (GO:0060393)
negative regulation of cellular metabolic process (GO:0031324)
sequence-specific double-stranded DNA binding (GO:1990837)
negative regulation of ERBB signaling pathway (GO:1901185)
regulation of lipid kinase activity (GO:0043550)
negative regulation of type I interferon production (GO:0032480)
respiratory electron transport chain (GO:0022904)
nucleobase-containing small molecule interconversion (GO:0015949)
regulation of transcription initiation from RNA polymerase II promoter (GO:0060260)	0.0367775	0.0929953
cellular response to interleukin-2 (GO:0071352)
positive regulation of phosphatidylinositol 3-kinase signaling (GO:0014068)
centrosome (GO:0005813)
negative regulation of calcium-mediated signaling (GO:0050849)
regulation of natural killer cell mediated cytotoxicity (GO:0042269)
ion transmembrane transport (GO:0034220)
tertiary granule (GO:0070820)
protein transporter activity (GO:0008565)
negative regulation of mRNA processing (GO:0050686)		0.0114163	0.148291
Rho GTPase binding (GO:0017048)
regulation of energy homeostasis (GO:2000505)
regulation of G0 to G1 transition (GO:0070316)
negative regulation of protein localization to membrane (GO:1905476)
positive regulation of carbohydrate metabolic process (GO:0045913)
membrane protein intracellular domain proteolysis (GO:0031293)
pri-miRNA transcription from RNA polymerase II promoter (GO:0061614)			0.0263536
phosphate ion transport (GO:0006817)
telomerase holoenzyme complex (GO:0005697)
transcriptional activator activity, RNA polymerase II distal enhancer sequence-specific binding (GO:0001205)		0.10591	0.121125
positive regulation of Wnt signaling pathway (GO:0030177)
fatty acid elongation (GO:0030497)
fatty acid synthase activity (GO:0004312)
mitochondrial respiratory chain complex III biogenesis (GO:0097033)
Golgi to plasma membrane transport (GO:0006893)
regulation of oxidative stress-induced cell death (GO:1903201)
embryonic organ development (GO:0048568)
response to cholesterol (GO:0070723)
negative regulation of viral genome replication (GO:0045071)
exopeptidase activity (GO:0008238)
positive regulation of ATP metabolic process (GO:1903580)
regulation of calcium ion-dependent exocytosis (GO:0017158)
response to glucose (GO:0009749)
mitochondrion disassembly (GO:0061726)
respiratory chain complex IV assembly (GO:0008535)
membrane raft (GO:0045121)
negative regulation of cellular protein metabolic process (GO:0032269)
RNA processing (GO:0006396)	0.538983	0.135608	0.351208	0.231902
fatty acid elongation, polyunsaturated fatty acid (GO:0034626)
regulation of fatty acid beta-oxidation (GO:0031998)
transforming growth factor beta receptor signaling pathway (GO:0007179)
cellular response to interleukin-6 (GO:0071354)
microtubule binding (GO:0008017)
toll-like receptor 9 signaling pathway (GO:0034162)
negative regulation of lipid catabolic process (GO:0050995)
B cell receptor signaling pathway (GO:0050853)
calcium ion transmembrane transporter activity (GO:0015085)
small GTPase binding (GO:0031267)
G-protein coupled peptide receptor activity (GO:0008528)
long-chain fatty acid metabolic process (GO:0001676)
actin polymerization or depolymerization (GO:0008154)
oligosaccharide catabolic process (GO:0009313)
embryonic heart tube morphogenesis (GO:0003143)
sprouting angiogenesis (GO:0002040)
organophosphate biosynthetic process (GO:0090407)
positive regulation of programmed cell death (GO:0043068)
protein polyubiquitination (GO:0000209)
RNA polymerase II transcription corepressor activity (GO:0001106)	0.0721698			0.282027
neuron projection morphogenesis (GO:0048812)
protein prenylation (GO:0018342)
positive regulation of transcription factor import into nucleus (GO:0042993)
protein kinase B signaling (GO:0043491)
tRNA methylation (GO:0030488)		0.0200276
voltage-gated chloride channel activity (GO:0005247)
Golgi vesicle transport (GO:0048193)
phosphatidylinositol-3-phosphate binding (GO:0032266)
regulation of calcium ion transport (GO:0051924)
regulation of receptor recycling (GO:0001919)
response to interleukin-1 (GO:0070555)
type I transforming growth factor beta receptor binding (GO:0034713)
heparan sulfate proteoglycan biosynthetic process, enzymatic modification (GO:0015015)
cellular response to reactive oxygen species (GO:0034614)
regulation of G1/S transition of mitotic cell cycle (GO:2000045)
phosphatidic acid metabolic process (GO:0046473)
negative regulation of RNA splicing (GO:0033119)		0.0154614	0.170826
regulation of translation (GO:0006417)
positive regulation of phosphorylation (GO:0042327)
negative regulation of lipid storage (GO:0010888)
histone deacetylase binding (GO:0042826)
positive regulation of protein localization to nucleus (GO:1900182)
histone H4-K5 acetylation (GO:0043981)
primary alcohol metabolic process (GO:0034308)
RNAi effector complex (GO:0031332)	0.0386414
neuron apoptotic process (GO:0051402)
core promoter proximal region sequence-specific DNA binding (GO:0000987)
negative regulation of I-kappaB kinase/NF-kappaB signaling (GO:0043124)
defense response to Gram-positive bacterium (GO:0050830)
positive regulation of cysteine-type endopeptidase activity involved in apoptotic process (GO:0043280)
TBP-class protein binding (GO:0017025)
small nucleolar ribonucleoprotein complex (GO:0005732)
response to interleukin-6 (GO:0070741)
phosphorylation (GO:0016310)
regulation of alternative mRNA splicing, via spliceosome (GO:0000381)		0.243599
spectrin-associated cytoskeleton (GO:0014731)
vascular endothelial growth factor receptor 2 binding (GO:0043184)
positive regulation of autophagy (GO:0010508)
positive regulation of p38MAPK cascade (GO:1900745)
5'-nucleotidase activity (GO:0008253)
negative regulation of NF-kappaB import into nucleus (GO:0042347)
peptidyl-serine modification (GO:0018209)
positive regulation of developmental process (GO:0051094)
positive regulation of T cell mediated cytotoxicity (GO:0001916)
organonitrogen compound biosynthetic process (GO:1901566)
membrane raft organization (GO:0031579)
ubiquitin-dependent protein catabolic process via the multivesicular body sorting pathway (GO:0043162)
mitochondrial electron transport, cytochrome c to oxygen (GO:0006123)
cell projection assembly (GO:0030031)
protein sumoylation (GO:0016925)
sister chromatid segregation (GO:0000819)
RNA-directed DNA polymerase activity (GO:0003964)				0.165179
fatty acid elongation, saturated fatty acid (GO:0019367)
vascular smooth muscle cell differentiation (GO:0035886)
mitochondrial respiratory chain complex assembly (GO:0033108)
regulation of tumor necrosis factor production (GO:0032680)
protein import (GO:0017038)
vesicle coating (GO:0006901)
DNA replication (GO:0006260)
zinc ion binding (GO:0008270)
spectrin binding (GO:0030507)
long-chain fatty-acyl-CoA biosynthetic process (GO:0035338)
protein homooligomerization (GO:0051260)
protein localization to Golgi apparatus (GO:0034067)
SWI/SNF complex (GO:0016514)
negative regulation of neuron death (GO:1901215)
intrinsic apoptotic signaling pathway in response to endoplasmic reticulum stress (GO:0070059)
pyrimidine-containing compound catabolic process (GO:0072529)
negative regulation of leukocyte cell-cell adhesion (GO:1903038)
vacuolar lumen (GO:0005775)
regulation of T cell activation (GO:0050863)
transmembrane receptor protein kinase activity (GO:0019199)
cellular response to hormone stimulus (GO:0032870)
neuron maturation (GO:0042551)
potassium channel regulator activity (GO:0015459)
regulation of androgen receptor signaling pathway (GO:0060765)
mitochondrial translational termination (GO:0070126)
positive regulation of I-kappaB kinase/NF-kappaB signaling (GO:0043123)
regulation of cellular catabolic process (GO:0031329)
regulation of triglyceride catabolic process (GO:0010896)
cardiac ventricle development (GO:0003231)
BMP signaling pathway (GO:0030509)
regulation of potassium ion transport (GO:0043266)
mitotic recombination (GO:0006312)
negative regulation of histone acetylation (GO:0035067)
CD40 receptor complex (GO:0035631)
positive regulation of protein localization to membrane (GO:1905477)
regulation of protein phosphorylation (GO:0001932)
nucleic acid metabolic process (GO:0090304)
neuron projection maintenance (GO:1990535)
actin cytoskeleton reorganization (GO:0031532)
fatty acid elongase activity (GO:0009922)
mRNA transcription from RNA polymerase II promoter (GO:0042789)		0.0929953		0.125853
RISC complex (GO:0016442)
positive regulation of viral genome replication (GO:0045070)
activating transcription factor binding (GO:0033613)
positive regulation of protein secretion (GO:0050714)
superoxide metabolic process (GO:0006801)
DNA-templated transcriptional preinitiation complex assembly (GO:0070897)
ncRNA transcription (GO:0098781)				0.0775085
Notch receptor processing (GO:0007220)
DNA biosynthetic process (GO:0071897)
male gamete generation (GO:0048232)
response to glucagon (GO:0033762)
negative regulation of cell projection organization (GO:0031345)
negative regulation of protein localization to plasma membrane (GO:1903077)
negative regulation of B cell apoptotic process (GO:0002903)
regulation of glucose import (GO:0046324)
HFE-transferrin receptor complex (GO:1990712)
activation of cysteine-type endopeptidase activity involved in apoptotic process (GO:0006919)
positive regulation of lymphocyte proliferation (GO:0050671)
syntaxin binding (GO:0019905)
regulation of cardiac muscle cell contraction (GO:0086004)
platelet dense granule membrane (GO:0031088)
microtubule nucleation by microtubule organizing center (GO:0051418)
regulation of transferase activity (GO:0051338)
endocardial cushion development (GO:0003197)
NAD metabolic process (GO:0019674)
cellular amino acid catabolic process (GO:0009063)
microtubule plus-end binding (GO:0051010)
triglyceride biosynthetic process (GO:0019432)
regulation of defense response (GO:0031347)
regulation of lipid metabolic process (GO:0019216)
regulation of protein import into nucleus, translocation (GO:0033158)
Ras protein signal transduction (GO:0007265)
axonogenesis (GO:0007409)
nucleolus (GO:0005730)
condensed chromosome, centromeric region (GO:0000779)
transforming growth factor beta receptor binding (GO:0005160)
wound healing (GO:0042060)
SCF ubiquitin ligase complex (GO:0019005)
release of cytochrome c from mitochondria (GO:0001836)
positive regulation of mRNA splicing, via spliceosome (GO:0048026)		0.080253
rRNA modification (GO:0000154)		0.211203
cation channel complex (GO:0034703)
histone H3-K9 demethylation (GO:0033169)
regulation of apoptotic signaling pathway (GO:2001233)
regulation of autophagosome maturation (GO:1901096)
Fc receptor signaling pathway (GO:0038093)
ATP-dependent DNA helicase activity (GO:0004003)
positive regulation of NF-kappaB transcription factor activity (GO:0051092)
negative regulation of ubiquitin protein ligase activity (GO:1904667)
mitochondrial large ribosomal subunit (GO:0005762)
lipid homeostasis (GO:0055088)
SCF-dependent proteasomal ubiquitin-dependent protein catabolic process (GO:0031146)
secretory granule lumen (GO:0034774)
myeloid leukocyte differentiation (GO:0002573)
aminoglycan biosynthetic process (GO:0006023)
cellular response to laminar fluid shear stress (GO:0071499)
lymphocyte proliferation (GO:0046651)
negative regulation of phosphorylation (GO:0042326)
virion assembly (GO:0019068)
positive regulation of mitophagy in response to mitochondrial depolarization (GO:0098779)
positive regulation of receptor internalization (GO:0002092)
palmitoyl-(protein) hydrolase activity (GO:0008474)
cGMP biosynthetic process (GO:0006182)
endocytic recycling (GO:0032456)
ubiquitin-protein transferase activity (GO:0004842)
negative regulation of phosphatase activity (GO:0010923)
negative regulation of cell cycle process (GO:0010948)
phosphotransferase activity, alcohol group as acceptor (GO:0016773)
negative regulation of TOR signaling (GO:0032007)
G2/M transition of mitotic cell cycle (GO:0000086)
acylglycerol O-acyltransferase activity (GO:0016411)
histone serine kinase activity (GO:0035174)
phosphate ion binding (GO:0042301)
cytoskeleton organization (GO:0007010)
alpha-amino acid metabolic process (GO:1901605)
sodium:phosphate symporter activity (GO:0005436)
clathrin-coated vesicle membrane (GO:0030665)
pyrophosphatase activity (GO:0016462)
nuclear matrix (GO:0016363)
positive regulation of positive chemotaxis (GO:0050927)
positive regulation of establishment of protein localization to mitochondrion (GO:1903749)
regulation of programmed cell death (GO:0043067)
ribosome (GO:0005840)
positive regulation of type I interferon production (GO:0032481)
steroid hormone receptor binding (GO:0035258)
O-acyltransferase activity (GO:0008374)
fusion of virus membrane with host plasma membrane (GO:0019064)
negative regulation of G0 to G1 transition (GO:0070317)
G-protein coupled receptor activity (GO:0004930)
polysomal ribosome (GO:0042788)
positive regulation of protein ubiquitination involved in ubiquitin-dependent protein catabolic process (GO:2000060)
primary miRNA processing (GO:0031053)		0.00639699
regulation of telomerase RNA localization to Cajal body (GO:1904872)	0.0821416	0.200103
small ribosomal subunit (GO:0015935)
phospholipase activity (GO:0004620)
positive regulation of catabolic process (GO:0009896)
sulfotransferase activity (GO:0008146)
mRNA 3'-end processing (GO:0031124)		0.543467		0.642268
chaperonin-containing T-complex (GO:0005832)
aspartic-type endopeptidase activity (GO:0004190)
limb morphogenesis (GO:0035108)
positive regulation of macromolecule biosynthetic process (GO:0010557)
negative regulation of T cell activation (GO:0050868)
regulation of vesicle-mediated transport (GO:0060627)
thiolester hydrolase activity (GO:0016790)
caveola (GO:0005901)
recycling endosome membrane (GO:0055038)
adenylate cyclase-modulating G-protein coupled receptor signaling pathway (GO:0007188)
G-protein beta/gamma-subunit complex binding (GO:0031683)
transcription factor activity, RNA polymerase II core promoter proximal region sequence-specific binding (GO:0000982)		0.792006	0.536711	0.833826
ubiquitin-like protein ligase activity (GO:0061659)
poly-purine tract binding (GO:0070717)
positive regulation of protein phosphorylation (GO:0001934)
microtubule polymerization (GO:0046785)
venous blood vessel morphogenesis (GO:0048845)
regulation of postsynaptic membrane potential (GO:0060078)
methylation-dependent protein binding (GO:0140034)
palmitoyltransferase activity (GO:0016409)
positive regulation of transferase activity (GO:0051347)
regulation of gene silencing by RNA (GO:0060966)				0.490746
axon development (GO:0061564)
positive regulation of receptor activity (GO:2000273)
protein O-linked glycosylation (GO:0006493)
cilium organization (GO:0044782)
integral component of endoplasmic reticulum membrane (GO:0030176)
intermediate filament binding (GO:0019215)
Lys48-specific deubiquitinase activity (GO:1990380)
polysome (GO:0005844)
regulation of protein kinase activity (GO:0045859)
positive regulation of leukocyte chemotaxis (GO:0002690)
regulation of glycogen biosynthetic process (GO:0005979)
response to insulin (GO:0032868)
very long-chain fatty acid biosynthetic process (GO:0042761)
GTPase regulator activity (GO:0030695)
nuclear hormone receptor binding (GO:0035257)
branching involved in blood vessel morphogenesis (GO:0001569)
positive regulation of defense response (GO:0031349)
cellular response to DNA damage stimulus (GO:0006974)
autophagosome organization (GO:1905037)
signal recognition particle, endoplasmic reticulum targeting (GO:0005786)
negative regulation of lipid metabolic process (GO:0045833)
glutathione transferase activity (GO:0004364)
NAD(P)H oxidase activity (GO:0016174)
positive regulation of blood vessel endothelial cell migration (GO:0043536)
iron ion import (GO:0097286)
purine ribonucleotide metabolic process (GO:0009150)
membrane raft assembly (GO:0001765)
metallo-sulfur cluster assembly (GO:0031163)
negative regulation of leukocyte mediated cytotoxicity (GO:0001911)
transferase activity, transferring acyl groups other than amino-acyl groups (GO:0016747)
regulation of protein modification process (GO:0031399)
response to ethanol (GO:0045471)
regulation of gene silencing by miRNA (GO:0060964)				0.530539
poly-pyrimidine tract binding (GO:0008187)
dipeptidyl-peptidase activity (GO:0008239)
endopeptidase regulator activity (GO:0061135)
positive regulation of RNA export from nucleus (GO:0046833)				0.102002
peptidyl-lysine modification (GO:0018205)
enhancer sequence-specific DNA binding (GO:0001158)
response to alcohol (GO:0097305)
negative regulation of cellular macromolecule biosynthetic process (GO:2000113)
positive regulation of protein modification by small protein conjugation or removal (GO:1903322)
positive regulation of dendritic spine development (GO:0060999)
5'-3' exonuclease activity (GO:0008409)
type II transforming growth factor beta receptor binding (GO:0005114)
regulation of autophagy (GO:0010506)
chromosome, telomeric region (GO:0000781)
lysosomal lumen acidification (GO:0007042)
negative regulation of double-strand break repair (GO:2000780)
negative regulation of homeostatic process (GO:0032845)
RNA destabilization (GO:0050779)				0.0775085
regulation of macrophage activation (GO:0043030)
regulation of transmembrane transport (GO:0034762)
cellular response to topologically incorrect protein (GO:0035967)
regulation of nitric oxide biosynthetic process (GO:0045428)
negative regulation of sprouting angiogenesis (GO:1903671)
regulation of MAPK cascade (GO:0043408)
response to growth factor (GO:0070848)
microtubule nucleation (GO:0007020)
cardiac ventricle morphogenesis (GO:0003208)
response to estradiol (GO:0032355)
protein targeting (GO:0006605)
nuclear chromatin (GO:0000790)
positive regulation of telomerase activity (GO:0051973)
macromolecule catabolic process (GO:0009057)
positive regulation of glycolytic process (GO:0045821)
negative regulation of G2/M transition of mitotic cell cycle (GO:0010972)
T cell receptor binding (GO:0042608)
regulation of cell growth (GO:0001558)
RNA polymerase II repressing transcription factor binding (GO:0001103)		0.200752		0.260027
nervous system development (GO:0007399)
amyloid precursor protein catabolic process (GO:0042987)
cellular response to interleukin-15 (GO:0071350)
regulation of axon extension (GO:0030516)
spermatogenesis (GO:0007283)
MAP kinase kinase kinase activity (GO:0004709)
phosphate ion transmembrane transporter activity (GO:0015114)
positive regulation of mesenchymal cell proliferation (GO:0002053)
cadherin binding (GO:0045296)
viral release from host cell (GO:0019076)
endoplasmic reticulum-Golgi intermediate compartment membrane (GO:0033116)
positive regulation of nucleobase-containing compound transport (GO:0032241)
positive regulation of leukocyte mediated cytotoxicity (GO:0001912)
Golgi to lysosome transport (GO:0090160)
valine metabolic process (GO:0006573)
negative regulation of MAP kinase activity (GO:0043407)
regulation of protein localization to Cajal body (GO:1904869)
sulfurtransferase activity (GO:0016783)
negative regulation of protein depolymerization (GO:1901880)
mitotic sister chromatid segregation (GO:0000070)
mRNA processing (GO:0006397)		0.0347062	0.580851	0.749509
ribosomal large subunit biogenesis (GO:0042273)
1-phosphatidylinositol binding (GO:0005545)
response to nicotine (GO:0035094)
cellular response to fluid shear stress (GO:0071498)
defense response to bacterium (GO:0042742)
regulation of protein catabolic process (GO:0042176)
aldo-keto reductase (NADP) activity (GO:0004033)
creatine metabolic process (GO:0006600)
regulation of protein serine/threonine kinase activity (GO:0071900)
neutrophil degranulation (GO:0043312)
cardiac atrium morphogenesis (GO:0003209)
positive regulation of protein complex disassembly (GO:0043243)
regulation of establishment of endothelial barrier (GO:1903140)
regulation of release of sequestered calcium ion into cytosol (GO:0051279)
aggrephagy (GO:0035973)
positive regulation of glucose metabolic process (GO:0010907)
MHC protein complex (GO:0042611)
positive regulation of viral life cycle (GO:1903902)
neuron projection development (GO:0031175)
regulation of protein import into nucleus (GO:0042306)
regulation of DNA-templated transcription, elongation (GO:0032784)
regulation of mitotic cell cycle (GO:0007346)
viral translation (GO:0019081)
regulation of cation transmembrane transport (GO:1904062)
endoplasmic reticulum organization (GO:0007029)
N-acetylneuraminate metabolic process (GO:0006054)
protein sulfation (GO:0006477)
cellular response to interferon-gamma (GO:0071346)
intrinsic apoptotic signaling pathway (GO:0097193)
chemical synaptic transmission, postsynaptic (GO:0099565)
regulation of low-density lipoprotein particle clearance (GO:0010988)
regulation of cholesterol biosynthetic process (GO:0045540)
synaptic vesicle localization (GO:0097479)
regulation of innate immune response (GO:0045088)
iron ion homeostasis (GO:0055072)
COPII vesicle coating (GO:0048208)
cellular response to cytokine stimulus (GO:0071345)
negative regulation of cellular process (GO:0048523)
transcription corepressor activity (GO:0003714)
citrate metabolic process (GO:0006101)
negative regulation of transmembrane receptor protein serine/threonine kinase signaling pathway (GO:0090101)
fibrillar center (GO:0001650)
negative regulation of protein localization to cell periphery (GO:1904376)
positive regulation of extrinsic apoptotic signaling pathway (GO:2001238)
negative regulation of cytokine production involved in immune response (GO:0002719)
positive regulation of glucose import (GO:0046326)
inositol lipid-mediated signaling (GO:0048017)
chloride transmembrane transport (GO:1902476)
transmembrane transport (GO:0055085)
renal water homeostasis (GO:0003091)
RNA splicing (GO:0008380)		0.30411	0.169244	0.184452
positive regulation of macroautophagy (GO:0016239)
B cell activation (GO:0042113)
integral component of lumenal side of endoplasmic reticulum membrane (GO:0071556)
microtubule anchoring (GO:0034453)
spindle pole (GO:0000922)
histone demethylase activity (H3-K4 specific) (GO:0032453)
thiol-dependent ubiquitinyl hydrolase activity (GO:0036459)
modulation of chemical synaptic transmission (GO:0050804)
phospholipase inhibitor activity (GO:0004859)
regulation of cell-matrix adhesion (GO:0001952)
positive regulation of interferon-gamma production (GO:0032729)
neuron differentiation (GO:0030182)
selective autophagy (GO:0061912)
response to gamma radiation (GO:0010332)
actin monomer binding (GO:0003785)
proteoglycan biosynthetic process (GO:0030166)
myeloid cell activation involved in immune response (GO:0002275)
RNA-dependent ATPase activity (GO:0008186)				0.146987
negative regulation of phosphoprotein phosphatase activity (GO:0032515)
organic substance transport (GO:0071702)
Golgi-associated vesicle (GO:0005798)
core promoter proximal region DNA binding (GO:0001159)
regulation of vasoconstriction (GO:0019229)
negative regulation of protein phosphorylation (GO:0001933)
cellular response to histamine (GO:0071420)
alpha-beta T cell activation (GO:0046631)
alternative mRNA splicing, via spliceosome (GO:0000380)			0.101417
entry into host cell (GO:0030260)
mRNA 5'-UTR binding (GO:0048027)			0.165484
4 iron, 4 sulfur cluster binding (GO:0051539)
protease binding (GO:0002020)
cAMP binding (GO:0030552)
transcriptional repressor activity, RNA polymerase II core promoter proximal region sequence-specific binding (GO:0001078)			0.21789	0.436294
negative regulation of glycoprotein biosynthetic process (GO:0010561)
positive regulation of peptidyl-serine phosphorylation (GO:0033138)
regulation of protein tyrosine kinase activity (GO:0061097)
manganese ion binding (GO:0030145)
dopamine receptor signaling pathway (GO:0007212)
anaphase-promoting complex-dependent catabolic process (GO:0031145)
early endosome (GO:0005769)
nuclear inclusion body (GO:0042405)
phosphatidic acid biosynthetic process (GO:0006654)
calcium-release channel activity (GO:0015278)
mitochondrial respiratory chain complex IV assembly (GO:0033617)
cardiac left ventricle morphogenesis (GO:0003214)
TRIF-dependent toll-like receptor signaling pathway (GO:0035666)
RNA methylation (GO:0001510)		0.0679594
response to sterol (GO:0036314)
negative regulation of lymphocyte apoptotic process (GO:0070229)
histone acetylation (GO:0016573)
regulation of organelle assembly (GO:1902115)
positive regulation of immune response (GO:0050778)
desensitization of G-protein coupled receptor protein signaling pathway (GO:0002029)
cellular response to decreased oxygen levels (GO:0036294)
double-strand break repair via nonhomologous end joining (GO:0006303)
nuclear chromosome part (GO:0044454)
anion:cation symporter activity (GO:0015296)
enzyme linked receptor protein signaling pathway (GO:0007167)
fatty acid derivative biosynthetic process (GO:1901570)
cellular response to molecule of bacterial origin (GO:0071219)
positive regulation of cytokine production (GO:0001819)
transcription factor activity, RNA polymerase II distal enhancer sequence-specific binding (GO:0003705)		0.254921	0.17623
negative regulation of NIK/NF-kappaB signaling (GO:1901223)
phosphatidylinositol-mediated signaling (GO:0048015)
positive regulation of myeloid cell differentiation (GO:0045639)
RNA polymerase II core promoter proximal region sequence-specific DNA binding (GO:0000978)		0.806379	0.588693
kinesin binding (GO:0019894)
cellular response to acid chemical (GO:0071229)
cysteine-type endopeptidase inhibitor activity involved in apoptotic process (GO:0043027)
receptor catabolic process (GO:0032801)
response to organic cyclic compound (GO:0014070)
endocytosis (GO:0006897)
negative regulation of neuron projection development (GO:0010977)
aminoacyl-tRNA ligase activity (GO:0004812)	0.156441	0.0802072		0.485283
intracellular pH elevation (GO:0051454)
mitotic nuclear division (GO:0140014)
positive regulation of collagen biosynthetic process (GO:0032967)
positive regulation of glycogen biosynthetic process (GO:0045725)
glycosaminoglycan biosynthetic process (GO:0006024)
Cul4-RING E3 ubiquitin ligase complex (GO:0080008)
positive regulation of protein localization to chromosome, telomeric region (GO:1904816)
fatty acid metabolic process (GO:0006631)
ubiquitin-like protein ligase binding (GO:0044389)
regulation of microtubule binding (GO:1904526)
phospholipid metabolic process (GO:0006644)
cell migration involved in sprouting angiogenesis (GO:0002042)
positive regulation of myoblast fusion (GO:1901741)
microtubule organizing center (GO:0005815)
transcription regulatory region DNA binding (GO:0044212)
positive regulation of cellular biosynthetic process (GO:0031328)
regulation of intrinsic apoptotic signaling pathway (GO:2001242)
viral gene expression (GO:0019080)
DNA repair (GO:0006281)
response to histamine (GO:0034776)
cytoskeleton-dependent cytokinesis (GO:0061640)
cellular response to organic substance (GO:0071310)
amyloid precursor protein metabolic process (GO:0042982)
peroxisomal matrix (GO:0005782)
amyloid-beta metabolic process (GO:0050435)
protein oligomerization (GO:0051259)
cranial nerve development (GO:0021545)
negative regulation of cytokine-mediated signaling pathway (GO:0001960)
negative regulation of histone modification (GO:0031057)
Cul3-RING ubiquitin ligase complex (GO:0031463)
retinol metabolic process (GO:0042572)
antigen processing and presentation of exogenous peptide antigen (GO:0002478)
MLL1 complex (GO:0071339)
negative regulation of G1/S transition of mitotic cell cycle (GO:2000134)
spindle pole body (GO:0005816)
recombinational repair (GO:0000725)
mannose metabolic process (GO:0006013)
ribosome biogenesis (GO:0042254)
iron-sulfur cluster assembly (GO:0016226)
hexose biosynthetic process (GO:0019319)
adenylate cyclase-inhibiting G-protein coupled receptor signaling pathway (GO:0007193)
DNA damage response, signal transduction by p53 class mediator (GO:0030330)
positive regulation of protein kinase B signaling (GO:0051897)
mitochondrial ATP synthesis coupled proton transport (GO:0042776)
regulation of multicellular organism growth (GO:0040014)
branched-chain amino acid metabolic process (GO:0009081)
cellular protein metabolic process (GO:0044267)
MLL1/2 complex (GO:0044665)
regulation of protein kinase B signaling (GO:0051896)
regulation of signal transduction by p53 class mediator (GO:1901796)
regulation of dendritic spine morphogenesis (GO:0061001)
negative regulation of cell motility (GO:2000146)
neuron projection extension (GO:1990138)
positive regulation of triglyceride metabolic process (GO:0090208)
positive regulation of lymphocyte activation (GO:0051251)
regulation of endothelial cell proliferation (GO:0001936)
cellular trivalent inorganic anion homeostasis (GO:0072502)
histone modification (GO:0016570)
Ino80 complex (GO:0031011)
metal ion binding (GO:0046872)
tRNA splicing, via endonucleolytic cleavage and ligation (GO:0006388)			0.0770451
positive regulation of ER-associated ubiquitin-dependent protein catabolic process (GO:1903071)
negative regulation of execution phase of apoptosis (GO:1900118)
sarcoplasm (GO:0016528)
positive regulation of peptidyl-tyrosine phosphorylation (GO:0050731)
regulation of nucleic acid-templated transcription (GO:1903506)
nuclear speck (GO:0016607)
regulation of lysosomal lumen pH (GO:0035751)
acetylcholine receptor signaling pathway (GO:0095500)
spermidine metabolic process (GO:0008216)
core promoter binding (GO:0001047)
internal peptidyl-lysine acetylation (GO:0018393)
mannosyl-oligosaccharide mannosidase activity (GO:0015924)
transcription factor activity, RNA polymerase II core promoter sequence-specific (GO:0000983)		0.10591	0.0624555
cation channel activity (GO:0005261)
regulation of type I interferon production (GO:0032479)
regulation of cell migration (GO:0030334)
positive regulation of natural killer cell mediated immunity (GO:0002717)
IRE1-mediated unfolded protein response (GO:0036498)
platelet degranulation (GO:0002576)
regulation of sprouting angiogenesis (GO:1903670)
positive regulation of receptor recycling (GO:0001921)
regulation of cell morphogenesis (GO:0022604)
phospholipid catabolic process (GO:0009395)
ribosomal protein S6 kinase activity (GO:0004711)
regulation of histone H3-K9 acetylation (GO:2000615)
protein serine/threonine kinase activity (GO:0004674)
regulation of kinase activity (GO:0043549)
regulation of proteasomal ubiquitin-dependent protein catabolic process (GO:0032434)
response to metal ion (GO:0010038)
renal filtration (GO:0097205)
protein transmembrane import into intracellular organelle (GO:0044743)
viral life cycle (GO:0019058)
insulin receptor binding (GO:0005158)
regulation of cell cycle G1/S phase transition (GO:1902806)
heparan sulfate proteoglycan metabolic process (GO:0030201)
negative regulation of response to biotic stimulus (GO:0002832)
cyclic purine nucleotide metabolic process (GO:0052652)
regulation of adherens junction organization (GO:1903391)
intracellular ligand-gated ion channel activity (GO:0005217)
RNA catabolic process (GO:0006401)	0.148622
regulation of anoikis (GO:2000209)
positive regulation of receptor-mediated endocytosis (GO:0048260)
endoplasmic reticulum mannose trimming (GO:1904380)
Golgi transport vesicle coating (GO:0048200)
RNA-dependent DNA biosynthetic process (GO:0006278)		0.200103	0.101417
negative regulation of NF-kappaB transcription factor activity (GO:0032088)
positive regulation of T cell activation (GO:0050870)
interleukin-7-mediated signaling pathway (GO:0038111)
regulation of granulocyte chemotaxis (GO:0071622)
negative regulation of ubiquitin-protein ligase activity involved in mitotic cell cycle (GO:0051436)
GTPase activator activity (GO:0005096)
regulation of interleukin-4 production (GO:0032673)
regulation of interleukin-13 production (GO:0032656)
cellular response to misfolded protein (GO:0071218)
ventricular septum development (GO:0003281)
positive regulation of T cell receptor signaling pathway (GO:0050862)
tubulin binding (GO:0015631)
COPI-coated vesicle budding (GO:0035964)
protein localization to cell periphery (GO:1990778)
90S preribosome (GO:0030686)
negative regulation of dephosphorylation (GO:0035305)
regulation of cell cycle process (GO:0010564)
positive regulation of nitric oxide metabolic process (GO:1904407)
Golgi to vacuole transport (GO:0006896)
regulation of cell communication by electrical coupling (GO:0010649)
regulation of amyloid-beta clearance (GO:1900221)
retrograde transport, endosome to Golgi (GO:0042147)
metal ion transmembrane transporter activity (GO:0046873)
regulation of B cell apoptotic process (GO:0002902)
cofactor biosynthetic process (GO:0051188)
phosphotyrosine residue binding (GO:0001784)
cortical actin cytoskeleton organization (GO:0030866)
monocarboxylic acid metabolic process (GO:0032787)
snoRNA binding (GO:0030515)		0.295637
leucine metabolic process (GO:0006551)
protein ubiquitination (GO:0016567)
neuron projection organization (GO:0106027)
phosphatidylinositol-3,5-bisphosphate binding (GO:0080025)
phosphate-containing compound metabolic process (GO:0006796)
positive regulation of cytokine production involved in immune response (GO:0002720)
positive regulation of insulin secretion (GO:0032024)
activation of MAPK activity (GO:0000187)
phosphoric diester hydrolase activity (GO:0008081)
oxidoreductase activity, acting on paired donors, with incorporation or reduction of molecular oxygen, NAD(P)H as one donor, and incorporation of one atom of oxygen (GO:0016709)
regulation of cellular protein localization (GO:1903827)
cellular response to lipopolysaccharide (GO:0071222)
positive regulation of oxidative stress-induced cell death (GO:1903209)
negative regulation of actin filament polymerization (GO:0030837)
positive regulation of ERAD pathway (GO:1904294)
membrane fusion involved in viral entry into host cell (GO:0039663)
trans-Golgi network membrane (GO:0032588)
negative regulation of interleukin-10 production (GO:0032693)
negative regulation of signaling (GO:0023057)
regulatory region DNA binding (GO:0000975)
positive regulation of transcription from RNA polymerase II promoter in response to stress (GO:0036003)			0.101417
regulation of neuron apoptotic process (GO:0043523)
negative regulation of cell migration (GO:0030336)
circulatory system development (GO:0072359)
actin cytoskeleton (GO:0015629)
preribosome, large subunit precursor (GO:0030687)
ligand-dependent nuclear receptor transcription coactivator activity (GO:0030374)
Golgi cis cisterna (GO:0000137)
nucleoside-triphosphatase activity (GO:0017111)
glutamate receptor signaling pathway (GO:0007215)
mitochondrial membrane organization (GO:0007006)
establishment of viral latency (GO:0019043)
sodium-dependent phosphate transmembrane transporter activity (GO:0015321)
RNA metabolic process (GO:0016070)	0.53645	0.313694		0.371761
positive regulation of endothelial cell proliferation (GO:0001938)
positive regulation of cell cycle phase transition (GO:1901989)
vitamin D receptor binding (GO:0042809)
H4 histone acetyltransferase activity (GO:0010485)
chaperone mediated protein folding requiring cofactor (GO:0051085)
histone lysine demethylation (GO:0070076)
positive regulation of cell cycle G1/S phase transition (GO:1902808)
regulation of extrinsic apoptotic signaling pathway (GO:2001236)
endoplasmic reticulum-Golgi intermediate compartment (GO:0005793)
transmembrane receptor protein serine/threonine kinase activity (GO:0004675)
exit from host cell (GO:0035891)
histone H4-K16 acetylation (GO:0043984)
positive regulation of chemotaxis (GO:0050921)
negative regulation of neuron apoptotic process (GO:0043524)
euchromatin (GO:0000791)
actinin binding (GO:0042805)
histone acetyltransferase activity (H4-K16 specific) (GO:0046972)
regulation of DNA metabolic process (GO:0051052)
nucleosome disassembly (GO:0006337)
antigen processing and presentation of exogenous peptide antigen via MHC class II (GO:0019886)
telomere maintenance via recombination (GO:0000722)
mitochondrial respiratory chain complex IV biogenesis (GO:0097034)
extrinsic apoptotic signaling pathway (GO:0097191)
negative regulation of anoikis (GO:2000811)
T cell homeostasis (GO:0043029)
poly(G) binding (GO:0034046)
late endosome membrane (GO:0031902)
regulation of transport (GO:0051049)
regulation of interleukin-8 production (GO:0032677)
positive regulation of ATP biosynthetic process (GO:2001171)
positive regulation of neuron projection development (GO:0010976)
ion transport (GO:0006811)
positive regulation of cell growth (GO:0030307)
lipid particle organization (GO:0034389)
cytosolic ribosome (GO:0022626)
negative regulation of insulin receptor signaling pathway (GO:0046627)
positive regulation of protein import into nucleus, translocation (GO:0033160)
regulation of protein localization to cell periphery (GO:1904375)
CTD phosphatase activity (GO:0008420)
regulation of response to external stimulus (GO:0032101)
negative regulation of transferase activity (GO:0051348)
tertiary granule membrane (GO:0070821)
recycling endosome (GO:0055037)
mRNA splicing, via spliceosome (GO:0000398)		0.0255905	0.569226	0.736482
cellular response to organonitrogen compound (GO:0071417)
phosphate ion transmembrane transport (GO:0035435)
chromatin disassembly (GO:0031498)
nucleotide kinase activity (GO:0019201)
positive regulation of macrophage activation (GO:0043032)
solute:proton symporter activity (GO:0015295)
metalloaminopeptidase activity (GO:0070006)
3'-phosphoadenosine 5'-phosphosulfate metabolic process (GO:0050427)
RNA transport (GO:0050658)		0.181295		0.247246
positive regulation of mitochondrial outer membrane permeabilization involved in apoptotic signaling pathway (GO:1901030)
establishment of protein localization to organelle (GO:0072594)
regulation of cellular ketone metabolic process (GO:0010565)
translation factor activity, RNA binding (GO:0008135)		0.538581
astrocyte development (GO:0014002)
RNA splicing, via transesterification reactions (GO:0000375)			0.192779
regulation of apoptotic process (GO:0042981)
mitochondrial respiratory chain complex IV (GO:0005751)
very long-chain fatty acid metabolic process (GO:0000038)
regulation of mitochondrial membrane potential (GO:0051881)
regulation of erythrocyte differentiation (GO:0045646)
positive regulation of nucleocytoplasmic transport (GO:0046824)
ncRNA metabolic process (GO:0034660)		0.177437
toll-like receptor signaling pathway (GO:0002224)
induction of positive chemotaxis (GO:0050930)
GABA receptor binding (GO:0050811)
negative regulation of Ras protein signal transduction (GO:0046580)
regulation of microtubule depolymerization (GO:0031114)
regulation of autophagosome assembly (GO:2000785)
hippo signaling (GO:0035329)
calmodulin-dependent protein kinase activity (GO:0004683)
positive regulation of interleukin-13 production (GO:0032736)
positive regulation of transcription from RNA polymerase II promoter involved in cellular response to chemical stimulus (GO:1901522)			0.0893103
anion homeostasis (GO:0055081)
cellular response to oxygen-containing compound (GO:1901701)
positive regulation of pri-miRNA transcription from RNA polymerase II promoter (GO:1902895)		0.142243	0.101417
RNA polymerase II transcription factor complex (GO:0090575)		0.722497	0.545797
positive regulation of protein modification process (GO:0031401)
regulation of myoblast fusion (GO:1901739)
nuclear-transcribed mRNA catabolic process, exonucleolytic (GO:0000291)	0.166743
mitochondrial intermembrane space (GO:0005758)
nucleobase-containing small molecule catabolic process (GO:0034656)
nuclear transcription factor complex (GO:0044798)
triglyceride metabolic process (GO:0006641)
type I interferon signaling pathway (GO:0060337)
positive regulation of secretion by cell (GO:1903532)
phosphatidylinositol phosphate binding (GO:1901981)
axon guidance (GO:0007411)
positive regulation of intracellular signal transduction (GO:1902533)
hydrogen ion transmembrane transporter activity (GO:0015078)
carboxylic ester hydrolase activity (GO:0052689)
ephrin receptor signaling pathway (GO:0048013)
regulation of peptide hormone secretion (GO:0090276)
regulation of phagocytosis (GO:0050764)
regulation of insulin secretion (GO:0050796)
regulation of metal ion transport (GO:0010959)
DNA recombination (GO:0006310)
non-canonical Wnt signaling pathway (GO:0035567)
actin-myosin filament sliding (GO:0033275)
regulation of reactive oxygen species metabolic process (GO:2000377)
phosphotransferase activity, phosphate group as acceptor (GO:0016776)
perinuclear region of cytoplasm (GO:0048471)
regulation of RNA splicing (GO:0043484)			0.303759
ferric iron transport (GO:0015682)
regulation of phosphatidylinositol 3-kinase signaling (GO:0014066)
regulation of protein autophosphorylation (GO:0031952)
heart looping (GO:0001947)
interleukin-2-mediated signaling pathway (GO:0038110)
muscle organ development (GO:0007517)
regulation of cytokinesis (GO:0032465)
positive regulation of monooxygenase activity (GO:0032770)
positive regulation of interleukin-5 production (GO:0032754)
negative regulation of transcription, DNA-templated (GO:0045892)
voltage-gated anion channel activity (GO:0008308)
regulation of ER-associated ubiquitin-dependent protein catabolic process (GO:1903069)
negative regulation of cation channel activity (GO:2001258)
positive regulation of catalytic activity (GO:0043085)
negative regulation of lipopolysaccharide-mediated signaling pathway (GO:0031665)
regulation of NIK/NF-kappaB signaling (GO:1901222)
positive regulation of macrophage chemotaxis (GO:0010759)
oxidoreductase activity, acting on the CH-OH group of donors, NAD or NADP as acceptor (GO:0016616)
gamma-secretase complex (GO:0070765)
cytoplasmic vesicle lumen (GO:0060205)
viral budding (GO:0046755)
mannose binding (GO:0005537)
cellular response to epidermal growth factor stimulus (GO:0071364)
ciliary basal body-plasma membrane docking (GO:0097711)
cell cycle G2/M phase transition (GO:0044839)
translation (GO:0006412)
integral component of cytoplasmic side of endoplasmic reticulum membrane (GO:0071458)
regulation of protein heterodimerization activity (GO:0043497)
regulation of macrophage chemotaxis (GO:0010758)
cAMP-mediated signaling (GO:0019933)
double-stranded RNA binding (GO:0003725)		0.483351	0.257506	0.146987
cellular response to transforming growth factor beta stimulus (GO:0071560)
positive regulation of protein ubiquitination (GO:0031398)
response to iron ion (GO:0010039)
cytosolic part (GO:0044445)
glutathione metabolic process (GO:0006749)
artery morphogenesis (GO:0048844)
MOZ/MORF histone acetyltransferase complex (GO:0070776)
late endosome to vacuole transport via multivesicular body sorting pathway (GO:0032511)
cellular response to lipid (GO:0071396)
positive regulation of peptide secretion (GO:0002793)
cell-cell adhesion via plasma-membrane adhesion molecules (GO:0098742)
protein targeting to mitochondrion (GO:0006626)
glycoprotein metabolic process (GO:0009100)
regulation of macroautophagy (GO:0016241)
chloride transport (GO:0006821)
cellular response to amino acid starvation (GO:0034198)
mRNA export from nucleus (GO:0006406)		0.309243	0.489869	0.742145
regulation of transcription factor import into nucleus (GO:0042990)
negative regulation of type I interferon-mediated signaling pathway (GO:0060339)
cellular response to light stimulus (GO:0071482)
negative regulation of telomere maintenance via telomere lengthening (GO:1904357)
cardiac atrium development (GO:0003230)
proteolysis involved in cellular protein catabolic process (GO:0051603)
BMP binding (GO:0036122)
fatty-acyl-CoA metabolic process (GO:0035337)
response to ionizing radiation (GO:0010212)
positive regulation of cellular amide metabolic process (GO:0034250)
regulation of cell motility (GO:2000145)
polymeric cytoskeletal fiber (GO:0099513)
positive regulation of NIK/NF-kappaB signaling (GO:1901224)
positive regulation of B cell proliferation (GO:0030890)
cellular divalent inorganic anion homeostasis (GO:0072501)
mitochondrial translational elongation (GO:0070125)
tRNA (guanine) methyltransferase activity (GO:0016423)		0.10591
acetylcholine receptor activity (GO:0015464)
regulation of mitochondrial depolarization (GO:0051900)
regulation of peptidase activity (GO:0052547)
positive regulation of transmembrane receptor protein serine/threonine kinase signaling pathway (GO:0090100)
inositol phosphate-mediated signaling (GO:0048016)
endopeptidase inhibitor activity (GO:0004866)
cAMP catabolic process (GO:0006198)
cellular response to tumor necrosis factor (GO:0071356)
transferase activity, transferring hexosyl groups (GO:0016758)
juxtaparanode region of axon (GO:0044224)
autophagy of mitochondrion (GO:0000422)
semaphorin-plexin signaling pathway involved in neuron projection guidance (GO:1902285)
protein modification process (GO:0036211)
G-protein coupled neurotransmitter receptor activity (GO:0099528)
ventricular trabecula myocardium morphogenesis (GO:0003222)
peptide-lysine-N-acetyltransferase activity (GO:0061733)
positive regulation of posttranscriptional gene silencing (GO:0060148)
spliceosomal complex (GO:0005681)
myeloid cell development (GO:0061515)
smooth endoplasmic reticulum (GO:0005790)
response to unfolded protein (GO:0006986)
production of miRNAs involved in gene silencing by miRNA (GO:0035196)		0.0277868		0.236041
Rab GTPase binding (GO:0017137)
regulation of cytokine production involved in inflammatory response (GO:1900015)
gamma-tubulin large complex (GO:0000931)
positive regulation of cellular process (GO:0048522)
production of small RNA involved in gene silencing by RNA (GO:0070918)				0.125853
protein transport (GO:0015031)
endocytic vesicle (GO:0030139)
regulation of phosphatase activity (GO:0010921)
phospholipase C activity (GO:0004629)
nucleobase-containing compound catabolic process (GO:0034655)
positive regulation of dendrite development (GO:1900006)
positive regulation of nucleic acid-templated transcription (GO:1903508)
DNA methylation or demethylation (GO:0044728)
plasma membrane bounded cell projection assembly (GO:0120031)
spindle (GO:0005819)
U2-type catalytic step 2 spliceosome (GO:0071007)
histone H3-K4 trimethylation (GO:0080182)
late endosome (GO:0005770)
endoplasmic reticulum to cytosol transport (GO:1903513)
positive regulation of protein metabolic process (GO:0051247)
regulation of chromatin organization (GO:1902275)
Golgi localization (GO:0051645)
positive regulation of cyclin-dependent protein kinase activity (GO:1904031)
negative regulation of mRNA splicing, via spliceosome (GO:0048025)		0.00959924	0.136801
positive regulation of B cell activation (GO:0050871)
DNA damage checkpoint (GO:0000077)
sphingolipid metabolic process (GO:0006665)
positive regulation of angiogenesis (GO:0045766)
negative regulation of peptidyl-lysine acetylation (GO:2000757)
response to cytokine (GO:0034097)
SRP-dependent cotranslational protein targeting to membrane, translocation (GO:0006616)
positive regulation of apoptotic signaling pathway (GO:2001235)
transition metal ion binding (GO:0046914)
tRNA processing (GO:0008033)	0.214671	0.128083	0.203542	0.367611
phosphatidylinositol binding (GO:0035091)
ceramide metabolic process (GO:0006672)
negative regulation of interleukin-12 production (GO:0032695)
negative regulation of erythrocyte differentiation (GO:0045647)
cellular response to lipoteichoic acid (GO:0071223)
RNA polymerase I CORE element sequence-specific DNA binding (GO:0001164)				0.139652
dynactin binding (GO:0034452)
positive regulation of canonical Wnt signaling pathway (GO:0090263)
translational termination (GO:0006415)
COPII-coated vesicle budding (GO:0090114)
heme biosynthetic process (GO:0006783)
B cell differentiation (GO:0030183)
magnesium ion binding (GO:0000287)
regulation of endothelial cell development (GO:1901550)
proteasome-mediated ubiquitin-dependent protein catabolic process (GO:0043161)
translational elongation (GO:0006414)
cullin-RING ubiquitin ligase complex (GO:0031461)
positive regulation of T cell mediated immunity (GO:0002711)
glycerophospholipid catabolic process (GO:0046475)
nucleoside catabolic process (GO:0009164)
organic cation transport (GO:0015695)
cortical cytoskeleton (GO:0030863)
purine ribonucleoside triphosphate binding (GO:0035639)
response to alkaloid (GO:0043279)
calcium ion transmembrane import into cytosol (GO:0097553)
transmembrane receptor protein tyrosine kinase signaling pathway (GO:0007169)
regulation of dendritic spine development (GO:0060998)
RNA polymerase II transcription factor binding (GO:0001085)		0.0459401		0.32219
RNA polymerase binding (GO:0070063)				0.189959
peptidyl-threonine modification (GO:0018210)
negative regulation of kinase activity (GO:0033673)
regulation of cytokine-mediated signaling pathway (GO:0001959)
fatty acid elongation, unsaturated fatty acid (GO:0019368)
positive regulation of cholesterol storage (GO:0010886)
cellular response to BMP stimulus (GO:0071773)
protein localization to plasma membrane (GO:0072659)
synaptic vesicle endocytosis (GO:0048488)
heterochromatin (GO:0000792)
negative regulation of multicellular organismal process (GO:0051241)
co-SMAD binding (GO:0070410)
endoribonuclease activity, producing 5'-phosphomonoesters (GO:0016891)
negative regulation of DNA recombination (GO:0045910)
neuronal ion channel clustering (GO:0045161)
nuclear cyclin-dependent protein kinase holoenzyme complex (GO:0019908)
signal recognition particle (GO:0048500)
semaphorin receptor activity (GO:0017154)
positive regulation of stress-activated MAPK cascade (GO:0032874)
brain development (GO:0007420)
transcriptional repressor activity, RNA polymerase II transcription regulatory region sequence-specific binding (GO:0001227)			0.33099	0.608417
chromosomal region (GO:0098687)
phosphatidylinositol-4,5-bisphosphate 3-kinase activity (GO:0046934)
positive regulation of telomere maintenance (GO:0032206)
negative regulation of interleukin-8 secretion (GO:2000483)
spliceosomal snRNP assembly (GO:0000387)
negative regulation of interferon-beta production (GO:0032688)
positive regulation of alcohol biosynthetic process (GO:1902932)
Notch receptor processing, ligand-dependent (GO:0035333)
cellular response to interleukin-12 (GO:0071349)
regulation of Wnt signaling pathway (GO:0030111)
positive regulation of macrophage migration (GO:1905523)
response to molecule of bacterial origin (GO:0002237)
response to tumor necrosis factor (GO:0034612)
positive regulation of glycogen metabolic process (GO:0070875)
small GTPase mediated signal transduction (GO:0007264)
vesicle organization (GO:0016050)
cytochrome-b5 reductase activity, acting on NAD(P)H (GO:0004128)
myeloid dendritic cell activation (GO:0001773)
U2 snRNP (GO:0005686)
antimicrobial humoral immune response mediated by antimicrobial peptide (GO:0061844)
regulation of G2/M transition of mitotic cell cycle (GO:0010389)
UDP-N-acetylglucosamine metabolic process (GO:0006047)
regulation of plasma membrane bounded cell projection assembly (GO:0120032)
cellular response to peptide hormone stimulus (GO:0071375)
double-stranded DNA binding (GO:0003690)
cAMP-dependent protein kinase activity (GO:0004691)
positive regulation of innate immune response (GO:0045089)
protein localization to cilium (GO:0061512)
miRNA binding (GO:0035198)		0.178015		0.165179
positive regulation of CD4-positive, alpha-beta T cell activation (GO:2000516)
regulation of ubiquitin-protein ligase activity involved in mitotic cell cycle (GO:0051439)
membrane assembly (GO:0071709)
platelet dense granule (GO:0042827)
retrograde protein transport, ER to cytosol (GO:0030970)
ERBB signaling pathway (GO:0038127)
microbody lumen (GO:0031907)
proteasomal protein catabolic process (GO:0010498)
oxidoreductase activity, acting on NAD(P)H, heme protein as acceptor (GO:0016653)
cAMP metabolic process (GO:0046058)
axon (GO:0030424)
negative regulation of response to external stimulus (GO:0032102)
tyrosine phosphorylation of STAT protein (GO:0007260)
negative regulation of microtubule polymerization or depolymerization (GO:0031111)
homotypic cell-cell adhesion (GO:0034109)
purine ribonucleotide biosynthetic process (GO:0009152)
regulation of intracellular steroid hormone receptor signaling pathway (GO:0033143)
repressing transcription factor binding (GO:0070491)
acylglycerol biosynthetic process (GO:0046463)
dendritic cell differentiation (GO:0097028)
purine ribonucleoside bisphosphate metabolic process (GO:0034035)
U5 snRNP (GO:0005682)
positive regulation of telomere maintenance via telomere lengthening (GO:1904358)
cyclin-dependent protein kinase activating kinase holoenzyme complex (GO:0019907)
protein deglycosylation (GO:0006517)
positive regulation of pathway-restricted SMAD protein phosphorylation (GO:0010862)
positive regulation of protein binding (GO:0032092)
regulation of protein homodimerization activity (GO:0043496)
sphingolipid biosynthetic process (GO:0030148)
protein serine/threonine kinase activator activity (GO:0043539)
skeletal system development (GO:0001501)
regulation of mitochondrial membrane permeability (GO:0046902)
glycerol-3-phosphate metabolic process (GO:0006072)
COPI-coated vesicle membrane (GO:0030663)
positive regulation of fatty acid beta-oxidation (GO:0032000)
RNA modification (GO:0009451)		0.0163289
negative regulation of protein autophosphorylation (GO:0031953)
nucleotide catabolic process (GO:0009166)
purine-containing compound metabolic process (GO:0072521)
positive regulation of nitric oxide biosynthetic process (GO:0045429)
growth hormone receptor signaling pathway (GO:0060396)
gamma-tubulin ring complex (GO:0008274)
Golgi ribbon formation (GO:0090161)
intrinsic apoptotic signaling pathway in response to DNA damage (GO:0008630)
cardiac epithelial to mesenchymal transition (GO:0060317)
divalent metal ion transport (GO:0070838)
axolemma (GO:0030673)
negative regulation of cytokine secretion (GO:0050710)
peptidyl-prolyl cis-trans isomerase activity (GO:0003755)
vacuole (GO:0005773)
autophagosome assembly (GO:0000045)
carboxylic acid transmembrane transporter activity (GO:0046943)
regulation of release of sequestered calcium ion into cytosol by sarcoplasmic reticulum (GO:0010880)
cilium assembly (GO:0060271)
PML body (GO:0016605)
vacuolar proton-transporting V-type ATPase complex (GO:0016471)
pre-autophagosomal structure (GO:0000407)
organelle assembly (GO:0070925)
protein tetramerization (GO:0051262)
calcium ion binding (GO:0005509)
tRNA (cytosine) methyltransferase activity (GO:0016427)		0.0544144
oxidoreductase activity, acting on paired donors, with incorporation or reduction of molecular oxygen, 2-oxoglutarate as one donor, and incorporation of one atom each of oxygen into both donors (GO:0016706)
negative regulation of angiogenesis (GO:0016525)
response to UV-B (GO:0010224)
positive regulation of alpha-beta T cell differentiation (GO:0046638)
embryonic skeletal system morphogenesis (GO:0048704)
cell morphogenesis (GO:0000902)
tRNA wobble base modification (GO:0002097)		0.00502038
mitochondrial respiratory chain complex III (GO:0005750)
regulation of cell proliferation (GO:0042127)
estrogen receptor binding (GO:0030331)
histone H3 deacetylation (GO:0070932)
viral transcription (GO:0019083)
protein localization to chromatin (GO:0071168)
generation of neurons (GO:0048699)
regulation of catenin import into nucleus (GO:0035412)
transcription factor TFIIIC complex (GO:0000127)
cellular defense response (GO:0006968)
regulation of DNA-templated transcription in response to stress (GO:0043620)
nuclear export (GO:0051168)
protein localization to nucleus (GO:0034504)
RNA splicing, via transesterification reactions with bulged adenosine as nucleophile (GO:0000377)		0.0156529	0.524739	0.684247
positive regulation of endothelial cell migration (GO:0010595)
phosphatase binding (GO:0019902)
establishment of synaptic vesicle localization (GO:0097480)
acetyltransferase activity (GO:0016407)
cellular response to alkaloid (GO:0071312)
nucleotide biosynthetic process (GO:0009165)
stimulatory C-type lectin receptor signaling pathway (GO:0002223)
ficolin-1-rich granule (GO:0101002)
intermediate filament cytoskeleton (GO:0045111)
nucleosome organization (GO:0034728)
peptidyl-proline modification (GO:0018208)
mRNA metabolic process (GO:0016071)	0.306409	0.242284	0.482897	0.735
regulation of p38MAPK cascade (GO:1900744)
regulation of toll-like receptor signaling pathway (GO:0034121)
positive regulation of mitotic cell cycle phase transition (GO:1901992)
mitochondrial gene expression (GO:0140053)
calcium channel regulator activity (GO:0005246)
regulation of extrinsic apoptotic signaling pathway in absence of ligand (GO:2001239)
inorganic anion transmembrane transport (GO:0098661)
vesicle coat (GO:0030120)
positive regulation of protein localization to Cajal body (GO:1904871)
flavin adenine dinucleotide binding (GO:0050660)
cysteine-type endopeptidase activity (GO:0004197)
regulation of amyloid fibril formation (GO:1905906)
ubiquitin-like protein-specific protease activity (GO:0019783)
platelet alpha granule lumen (GO:0031093)
histone H2A acetylation (GO:0043968)
cell cortex part (GO:0044448)
negative regulation of cellular protein catabolic process (GO:1903363)
ERAD pathway (GO:0036503)
pathway-restricted SMAD protein phosphorylation (GO:0060389)
heart morphogenesis (GO:0003007)
adenylate cyclase-activating G-protein coupled receptor signaling pathway (GO:0007189)
lipoprotein biosynthetic process (GO:0042158)
protein acylation (GO:0043543)
cellular protein modification process (GO:0006464)
protein complex disassembly (GO:0043241)
negative regulation of hydrolase activity (GO:0051346)
gene silencing by miRNA (GO:0035195)				0.236041
positive regulation of oxidoreductase activity (GO:0051353)
fatty-acyl-CoA biosynthetic process (GO:0046949)
muscle contraction (GO:0006936)
positive regulation of intracellular transport (GO:0032388)
regulation of telomere maintenance via telomere lengthening (GO:1904356)
histone H4 acetylation (GO:0043967)
cellular response to organic cyclic compound (GO:0071407)
peptide catabolic process (GO:0043171)
alpha-linolenic acid metabolic process (GO:0036109)
condensed nuclear chromosome kinetochore (GO:0000778)
lymphocyte differentiation (GO:0030098)
regulation of generation of precursor metabolites and energy (GO:0043467)
adenyl ribonucleotide binding (GO:0032559)
branched-chain amino acid catabolic process (GO:0009083)
regulation of cardiac muscle contraction (GO:0055117)
negative regulation of T-helper cell differentiation (GO:0045623)
interferon-gamma-mediated signaling pathway (GO:0060333)
histone deacetylation (GO:0016575)
cyclic nucleotide biosynthetic process (GO:0009190)
fatty acid beta-oxidation using acyl-CoA dehydrogenase (GO:0033539)
phosphatidylinositol bisphosphate kinase activity (GO:0052813)
interleukin-21-mediated signaling pathway (GO:0038114)
regulation of interleukin-2 production (GO:0032663)
peptidase activity, acting on L-amino acid peptides (GO:0070011)
chaperone-mediated protein transport (GO:0072321)
lysosomal lumen (GO:0043202)
regulation of sequestering of triglyceride (GO:0010889)
plasma membrane bounded cell projection organization (GO:0120036)
purine ribonucleotide catabolic process (GO:0009154)
regulation of T cell apoptotic process (GO:0070232)
regulation of cation channel activity (GO:2001257)
cellular response to drug (GO:0035690)
cellular response to glucose starvation (GO:0042149)
G-protein coupled amine receptor activity (GO:0008227)
glycerophospholipid metabolic process (GO:0006650)
DNA methylation (GO:0006306)
DNA damage response, signal transduction by p53 class mediator resulting in cell cycle arrest (GO:0006977)
antigen processing and presentation of peptide antigen via MHC class II (GO:0002495)
ER to Golgi transport vesicle membrane (GO:0012507)
actomyosin structure organization (GO:0031032)
intrinsic component of the cytoplasmic side of the plasma membrane (GO:0031235)
regulation of transforming growth factor beta receptor signaling pathway (GO:0017015)
branching morphogenesis of an epithelial tube (GO:0048754)
adrenergic receptor binding (GO:0031690)
negative regulation of immune system process (GO:0002683)
histone methyltransferase binding (GO:1990226)
negative regulation of heart contraction (GO:0045822)
positive regulation of immunoglobulin mediated immune response (GO:0002891)
negative regulation of proteolysis (GO:0045861)
negative regulation of protein processing (GO:0010955)
protein kinase C-activating G-protein coupled receptor signaling pathway (GO:0007205)
regulation of mesenchymal cell proliferation (GO:0010464)
regulation of immunoglobulin secretion (GO:0051023)
glucosamine-containing compound metabolic process (GO:1901071)
nucleotide-excision repair (GO:0006289)
nucleoside-diphosphatase activity (GO:0017110)
MHC class II protein complex (GO:0042613)
lysosomal membrane (GO:0005765)
positive regulation of coenzyme metabolic process (GO:0051197)
long-chain fatty-acyl-CoA metabolic process (GO:0035336)
cortical cytoskeleton organization (GO:0030865)
artery development (GO:0060840)
negative regulation of epidermal growth factor receptor signaling pathway (GO:0042059)
positive regulation of endocytosis (GO:0045807)
regulation of exit from mitosis (GO:0007096)
negative regulation of calcium ion-dependent exocytosis (GO:0045955)
negative regulation of intracellular signal transduction (GO:1902532)
calcium channel complex (GO:0034704)
regulation of angiogenesis (GO:0045765)
MAPK cascade (GO:0000165)
lysosomal transport (GO:0007041)
cellular monovalent inorganic anion homeostasis (GO:0030320)
cellular response to unfolded protein (GO:0034620)
ficolin-1-rich granule membrane (GO:0101003)
tube closure (GO:0060606)
DNA conformation change (GO:0071103)
positive regulation of protein localization to cell periphery (GO:1904377)
mesenchyme morphogenesis (GO:0072132)
positive regulation of syncytium formation by plasma membrane fusion (GO:0060143)
phospholipase C-activating G-protein coupled receptor signaling pathway (GO:0007200)
regulated exocytosis (GO:0045055)
regulation of immune response (GO:0050776)
cholesterol homeostasis (GO:0042632)
defense response to Gram-negative bacterium (GO:0050829)
G-quadruplex DNA unwinding (GO:0044806)
regulation of cellular amino acid metabolic process (GO:0006521)
SRP-dependent cotranslational protein targeting to membrane (GO:0006614)
fatty acid beta-oxidation (GO:0006635)
ion channel inhibitor activity (GO:0008200)
UDP-glycosyltransferase activity (GO:0008194)
posttranscriptional regulation of gene expression (GO:0010608)
regulation of T-helper 1 cell differentiation (GO:0045625)
stress-activated MAPK cascade (GO:0051403)
focal adhesion (GO:0005925)
positive regulation of immunoglobulin production (GO:0002639)
extrinsic apoptotic signaling pathway via death domain receptors (GO:0008625)
androgen receptor binding (GO:0050681)
Rac GTPase binding (GO:0048365)
protein palmitoylation (GO:0018345)
hemopoiesis (GO:0030097)
regulation of protein ubiquitination (GO:0031396)
microbody (GO:0042579)
negative regulation of extrinsic apoptotic signaling pathway (GO:2001237)
DNA-dependent DNA replication (GO:0006261)
intraciliary transport involved in cilium assembly (GO:0035735)
positive regulation of protein kinase activity (GO:0045860)
positive regulation of protein transport (GO:0051222)
positive regulation of RIG-I signaling pathway (GO:1900246)
ventricular cardiac muscle tissue morphogenesis (GO:0055010)
viral process (GO:0016032)
mRNA transport (GO:0051028)		0.30411	0.503537	0.75587
kinase activity (GO:0016301)
mitochondrion (GO:0005739)
triglyceride catabolic process (GO:0019433)
negative regulation of signal transduction (GO:0009968)
pyrimidine-containing compound transmembrane transport (GO:0072531)
cellular response to glucagon stimulus (GO:0071377)
cotranslational protein targeting to membrane (GO:0006613)
erythrocyte differentiation (GO:0030218)
antigen receptor-mediated signaling pathway (GO:0050851)
respiratory chain complex III assembly (GO:0017062)
positive regulation of cellular protein localization (GO:1903829)
insulin receptor signaling pathway (GO:0008286)
tRNA transcription (GO:0009304)		0.080253
fatty acid elongation, monounsaturated fatty acid (GO:0034625)
acylglycerol acyl-chain remodeling (GO:0036155)
aminopeptidase activity (GO:0004177)
clathrin-dependent endocytosis (GO:0072583)
negative regulation of nucleic acid-templated transcription (GO:1903507)
calcium ion transport (GO:0006816)
negative regulation of cell junction assembly (GO:1901889)
tRNA modification (GO:0006400)		0.0199147
positive regulation of G1/S transition of mitotic cell cycle (GO:1900087)
negative regulation of autophagy (GO:0010507)
negative regulation of neuron differentiation (GO:0045665)
mRNA-containing ribonucleoprotein complex export from nucleus (GO:0071427)		0.288676	0.482897	0.735
mitochondrial inner membrane (GO:0005743)
cytoskeletal adaptor activity (GO:0008093)
histone mRNA catabolic process (GO:0071044)	0.0572012
negative regulation of T cell apoptotic process (GO:0070233)
N-acetylneuraminate catabolic process (GO:0019262)
membrane lipid biosynthetic process (GO:0046467)
regulation of thymocyte apoptotic process (GO:0070243)
positive regulation of nitrogen compound metabolic process (GO:0051173)
SH3/SH2 adaptor activity (GO:0005070)
cyclic nucleotide-dependent protein kinase activity (GO:0004690)
astrocyte activation (GO:0048143)
regulation of T cell tolerance induction (GO:0002664)
positive regulation by host of viral process (GO:0044794)
intermediate filament (GO:0005882)
protein kinase activator activity (GO:0030295)
DNA helicase activity (GO:0003678)
response to endoplasmic reticulum stress (GO:0034976)
regulation of transcription from RNA polymerase II promoter involved in myocardial precursor cell differentiation (GO:0003256)		0.0409555
spliceosomal complex assembly (GO:0000245)
regulation of fibroblast growth factor receptor signaling pathway (GO:0040036)
positive regulation of transport (GO:0051050)
protein ubiquitination involved in ubiquitin-dependent protein catabolic process (GO:0042787)
tumor necrosis factor receptor superfamily binding (GO:0032813)
regulation of myosin-light-chain-phosphatase activity (GO:0035507)
muscle tissue development (GO:0060537)
regulation of hematopoietic progenitor cell differentiation (GO:1901532)
outflow tract septum morphogenesis (GO:0003148)
positive regulation of macromolecule metabolic process (GO:0010604)
transcription initiation from RNA polymerase II promoter (GO:0006367)		0.732974
inositol phosphate metabolic process (GO:0043647)
ERK1 and ERK2 cascade (GO:0070371)
pre-snoRNP complex (GO:0070761)
epithelial cell differentiation (GO:0030855)
positive regulation of cyclin-dependent protein serine/threonine kinase activity (GO:0045737)
membrane protein proteolysis (GO:0033619)
cellular response to hypoxia (GO:0071456)
positive regulation of inositol phosphate biosynthetic process (GO:0060732)
autophagosome maturation (GO:0097352)
peptide hormone secretion (GO:0030072)
mitochondrial respiratory chain complex III assembly (GO:0034551)
positive regulation of steroid biosynthetic process (GO:0010893)
acylglycerol catabolic process (GO:0046464)
calcium channel activity (GO:0005262)
positive regulation of cell cycle process (GO:0090068)
ATP-dependent helicase activity (GO:0008026)
cadherin binding involved in cell-cell adhesion (GO:0098641)
regulation of phosphorylation (GO:0042325)
large ribosomal subunit (GO:0015934)
activation of protein kinase A activity (GO:0034199)
positive regulation of intracellular protein transport (GO:0090316)
negative regulation of DNA biosynthetic process (GO:2000279)
aspartic-type peptidase activity (GO:0070001)
vesicle-mediated transport in synapse (GO:0099003)
regulation of isotype switching (GO:0045191)
membrane protein ectodomain proteolysis (GO:0006509)
regulation of ryanodine-sensitive calcium-release channel activity (GO:0060314)
insulin-like growth factor receptor signaling pathway (GO:0048009)
regulation of cell-substrate junction assembly (GO:0090109)
mitotic spindle organization (GO:0007052)
multivesicular body assembly (GO:0036258)
stem cell differentiation (GO:0048863)
positive regulation of collagen metabolic process (GO:0010714)
pyrimidine nucleoside metabolic process (GO:0006213)
venous blood vessel development (GO:0060841)
protein kinase activity (GO:0004672)
carbohydrate homeostasis (GO:0033500)
regulation of interleukin-10 production (GO:0032653)
regulation of insulin receptor signaling pathway (GO:0046626)
RNA polymerase III transcription factor complex (GO:0090576)		0.0949862
mitochondrial outer membrane (GO:0005741)
regulation of cytokine secretion involved in immune response (GO:0002739)
COPI-coated vesicle (GO:0030137)
palmitoyl-CoA hydrolase activity (GO:0016290)
mitotic cytokinesis (GO:0000281)
protein export from nucleus (GO:0006611)
vacuolar acidification (GO:0007035)
solute:proton antiporter activity (GO:0015299)
embryonic hemopoiesis (GO:0035162)
negative regulation of viral life cycle (GO:1903901)
positive regulation of apoptotic process (GO:0043065)
2 iron, 2 sulfur cluster binding (GO:0051537)
autophagy of nucleus (GO:0044804)
deadenylation-dependent decapping of nuclear-transcribed mRNA (GO:0000290)	0.0419232
positive regulation of ubiquitin-protein ligase activity involved in regulation of mitotic cell cycle transition (GO:0051437)
vascular endothelial growth factor receptor binding (GO:0005172)
positive regulation of cellular metabolic process (GO:0031325)
regulation of intracellular protein transport (GO:0033157)
histone kinase activity (GO:0035173)
regulation of epithelial to mesenchymal transition (GO:0010717)
dorsal aorta development (GO:0035907)
negative regulation of telomere maintenance via telomerase (GO:0032211)
inositol 1,4,5 trisphosphate binding (GO:0070679)
transcription initiation from RNA polymerase I promoter (GO:0006361)				0.236041
regulation of transcription from RNA polymerase II promoter (GO:0006357)	0.711211	0.725246	0.879372	0.162757
vascular smooth muscle cell development (GO:0097084)
chromosome (GO:0005694)
lytic vacuole (GO:0000323)
DNA-templated transcription, elongation (GO:0006354)
positive regulation of leukocyte activation (GO:0002696)
regulation of protein localization to cell cortex (GO:1904776)
snRNA binding (GO:0017069)		0.315165
positive regulation of vacuole organization (GO:0044090)
Golgi to plasma membrane protein transport (GO:0043001)
regulation of actin filament polymerization (GO:0030833)
regulation of posttranscriptional gene silencing (GO:0060147)
regulation of blood vessel diameter (GO:0097746)
cell cortex region (GO:0099738)
NIK/NF-kappaB signaling (GO:0038061)
MHC protein complex binding (GO:0023023)
regulation of interferon-beta production (GO:0032648)
cytoskeleton (GO:0005856)
fibroblast growth factor binding (GO:0017134)
regulation of hematopoietic stem cell differentiation (GO:1902036)
response to increased oxygen levels (GO:0036296)
sulfur compound biosynthetic process (GO:0044272)
positive regulation of protein catabolic process (GO:0045732)
cell-matrix adhesion (GO:0007160)
growth factor activity (GO:0008083)
negative regulation of transforming growth factor beta receptor signaling pathway (GO:0030512)
primary neural tube formation (GO:0014020)
RNA polymerase II activating transcription factor binding (GO:0001102)		0.0398424		0.418963
azurophil granule lumen (GO:0035578)
protein autophosphorylation (GO:0046777)
azurophil granule membrane (GO:0035577)
regulation of cyclin-dependent protein serine/threonine kinase activity (GO:0000079)
regulation of cardiac conduction (GO:1903779)
regulation of cellular amine metabolic process (GO:0033238)
muscle cell development (GO:0055001)
positive regulation of supramolecular fiber organization (GO:1902905)
tertiary granule lumen (GO:1904724)
negative regulation of apoptotic process (GO:0043066)
positive regulation of protein polymerization (GO:0032273)
regulation of cell differentiation (GO:0045595)
insulin secretion (GO:0030073)
negative regulation of tumor necrosis factor superfamily cytokine production (GO:1903556)
ubiquitin-dependent protein catabolic process (GO:0006511)
exit from mitosis (GO:0010458)
positive regulation of phosphate metabolic process (GO:0045937)
negative regulation of protein ubiquitination (GO:0031397)
cytoplasmic pattern recognition receptor signaling pathway (GO:0002753)
double-strand break repair via homologous recombination (GO:0000724)
protein import into mitochondrial matrix (GO:0030150)
cellular response to starvation (GO:0009267)
cellular biogenic amine metabolic process (GO:0006576)
regulation of lipopolysaccharide-mediated signaling pathway (GO:0031664)
positive regulation of myotube differentiation (GO:0010831)
ATP binding (GO:0005524)
3',5'-cyclic-nucleotide phosphodiesterase activity (GO:0004114)
regulation of establishment of planar polarity (GO:0090175)
Golgi cisterna (GO:0031985)
regulation of microtubule-based process (GO:0032886)
tRNA wobble uridine modification (GO:0002098)		0.00379933
cellular response to interleukin-1 (GO:0071347)
metalloexopeptidase activity (GO:0008235)
aggresome (GO:0016235)
negative regulation of microtubule depolymerization (GO:0007026)
detection of visible light (GO:0009584)
chromatin-mediated maintenance of transcription (GO:0048096)
pattern recognition receptor signaling pathway (GO:0002221)
smooth muscle tissue development (GO:0048745)
epidermal growth factor receptor signaling pathway (GO:0007173)
epithelium development (GO:0060429)
protein phosphorylated amino acid binding (GO:0045309)
positive regulation of gene silencing by miRNA (GO:2000637)				0.193717
cysteine-type peptidase activity (GO:0008234)
protein binding involved in cell-cell adhesion (GO:0098632)
peptidyl-serine phosphorylation (GO:0018105)
peptide biosynthetic process (GO:0043043)
STAT cascade (GO:0097696)
glycosaminoglycan metabolic process (GO:0030203)
RNA polymerase II distal enhancer sequence-specific DNA binding (GO:0000980)			0.033999
regulation of protein localization to plasma membrane (GO:1903076)
activation of adenylate cyclase activity (GO:0007190)
regulation of transcription from RNA polymerase II promoter in response to stress (GO:0043618)		0.586306	0.496748
negative regulation of cell adhesion (GO:0007162)
[truncated: 269 more rows]
