# Supplementary material for: Abnormalities in intron retention characterize patients with systemic lupus erythematosus
Source: Sci Rep. 2023 Mar 29;13:5141. doi: 10.1038/s41598-023-31890-4 (PMC10060252; doi:10.1038/s41598-023-31890-4)
Supplement: Supplementary file 14 — Supplementary Table S8. [file 41598_2023_31890_MOESM14_ESM.xlsx]

## Sheet: Sheet1
Gene Name
CCDC80
MCM8-AS1
DIO1
LOC101928796
PPP1R27
CALCB
RBMXL2
DDX11-AS1
NPAS1
MGAT5B
DPEP1
RAB6C
BEST2
TMEM262
ACSBG1
LRP1-AS
ACTG2
HIST1H4A
ITGA8
EBI3
SOX1
C1orf100
TNNI3
TOX2
GPAT2
PIAS4
LAMB3
QPCTL
PLEKHH3
FALEC
INHBE
LOC100506083
MREG
CBWD3
FLJ36000
CCL3L1
KCP
TBC1D26
ARHGAP25
AHRR
CLEC2L
FOXD4
KCNS3
SYT5
SIGLEC16
LINC00865
MIOS
TMCC1-AS1
CRYZ
MIR100HG
ATL1
POMC
IFT88
FKBP9P1
KIF6
C9orf129
CDK5R2
LOC101928731
LINC00551
LOC101927950
FLG-AS1
FAM83B
STMND1
LINC01296
LAMC2
ASPA
CCDC63
C1QTNF9B-AS1
FOXD4L4
ZBED3-AS1
OR1J1
ZNF718
PRPH
SLC25A21-AS1
GPR85
GOLGA8EP
TMEM37
RBMS3
RFPL1
RFPL1S
FBXO17
FUT10
RBMS3-AS3
ACR
TMCO2
ATOH7
DRAIC
ADCYAP1R1
PDCD1LG2
LHFPL3-AS2
LOC101926915
PTCHD1-AS
KRT222
VIP
IMPG1
LOC101059948
CHST8
HRAT92
BEND2
FRG2C
KRT18P55
TMCC2
LINC00989
TPTE
WASF3
USP12-AS2
ZRANB2-AS2
P3H2-AS1
HLA-L
HRNR
CYP4F12
LOC101927692
OR52N5
HAP1
ECM2
WNT10A
FLJ26850
C15orf54
LAMB4
CXCL5
PF4V1
FGF14-IT1
TTLL2
FAM231B
S100B
DNLZ
FAM86B1
FRMD7
LRRC73
SLC25A21
CADM2
EGF
NPBWR2
RAB6C-AS1
GPR27
EPHX4
RAX2
NOVA1
FHAD1
CACNG1
CERS3-AS1
CLDN19
PAX9
VSTM2L
MAP1LC3B2
SATB2
MFI2
ZFHX4
GLOD5
LOC101927043
TEK
LOC102724691
DAO
RXFP2
SPR
LPL
MEG9
COL6A6
SPOCD1
BCAR1
GXYLT1P3
CDX1
LINC01159
ZNF732
GS1-259H13.2
CD276
REC114
KIAA0087
FOXL2
OR51E2
EFNA5
SNORA72
LINC01589
LURAP1L
GAL
LOC645434
CCL3L3
PROK2
HOXC5
APOBEC3A_B
LOR
RPL21P28
ZNF826P
MYBPH
DANT2
CDRT4
LOC100289656
LOC100130264
SYNDIG1L
APOB
CCDC158
LOC101927606
PGR
KIAA0408
PCDH17
RNU5F-1
LOC101929565
SEMA3B-AS1
LOC644145
F10-AS1
HIGD1C
LOC100996263
OVOL3
MLN
OR52B2
C2orf57
SSX5
TMEM82
COX4I2
GDF3
HTR3B
LOC101927845
HOXD1
LOC101927078
BGN
FAM19A4
NKX3-2
KRT39
CNN1
KRT36
LOC101928861
PGA3
KLK3
PPAPDC1A
BVES-AS1
HOXB1
LOC100132735
OPN1MW2
VEGFC
GPR1
PRDM7
CNTNAP5
KCND2
LOC100506497
ATP4A
LOC101929532
COL18A1-AS1
CCNYL2
LINC00309
LINC01450
LOC100133077
SLC10A1
INO80B-WBP1
LINC00629
C17orf50
ASPN
INMT-FAM188B
OR2T2
SCARNA1
FGF22
LOC101929549
ABCC1
FAM66C
TMED10P1
LOC101926892
OR52W1
EOGT
LOC101929439
ZNF320
TRIM54
ZNF501
ZNF702P
BAALC-AS1
KDR
PTPN14
CTTN
ECT2L
LTBP2
ACVR2A
PCDHGB7
ZNF443
ZNF135
CTF1
DNAH11
CASC11
ZNF790-AS1
TPM1
LOC101927314
MMP16
CDKL3
CYP17A1
ACBD7
AFAP1L2
MID1IP1-AS1
FSD1
ZNF221
FBXL13
LOC644554
GYG2
HSFX1
HSFX2
LOC389831
TSPAN3
SLC26A3
TMLHE-AS1
IER3
LINC00501
DNAJC27-AS1
LOC102546294
TRAF3IP1
ARMCX5-GPRASP2
KLHL13
HRAT5
KTN1-AS1
LINC00942
ZNF454
U2AF1
A2M-AS1
FAM182B
SPINK2
EPB41L1
SH2D4A
CXorf58
GPR55
DDX11L10
DCDC2
LOC388780
PEAR1
SGIP1
LOC101928438
TGFB2-OT1
EVPL
PRDM5
DSG2-AS1
MIR1248
ASPH
CLDN12
TSPAN12
GJC3
PHF20
TCEAL4
ARMCX1
CXADR
LOC100506207
GJB4
KCNE2
LOC101928530
CA9
PGLYRP4
ATP6V0A4
ZCCHC5
RPH3AL
ZDHHC8P1
ANXA8
ARHGDIG
MMP28
OMP
LOC728485
LRP5
FLVCR1-AS1
ATP6V0CP3
ASCL1
FOXD4L5
NGFR
SLC25A29
ABHD11-AS1
CCND3
PRDM1
ANKRD35
DPCD
TRAM2-AS1
RSPH1
UNC5B
PXK
LINC00654
VAV3-AS1
INHBB
SPRY2
2-Mar
PRKD1
PRCAT47
VAV3
LEPR
CCL18
HLA-F-AS1
CCDC122
ZRANB3
LINC00514
STEAP3-AS1
SLC34A1
MOCS1
FAM47E
SAMD12-AS1
KATNBL1P6
RBPMS-AS1
CP
EXTL2
GABRB3
ERC2-IT1
LPAR4
C11orf88
LINC01545
SNORA43
ITGAD
COLEC10
NLGN1
PINLYP
C15orf56
TSC22D1
GPA33
LOC283038
LOC102724238
STX19
PXDN
LOC100507175
WDR78
MEP1B
ZNF610
NCOR1P1
NXPE3
AKAP3
LPIN2
BEND6
AMPD3
CDCP1
CFAP69
GCSHP3
PKI55
NDNF
FAM81B
PPIC
SRGAP2-AS1
FBXL2
ZBTB20-AS4
SLC24A1
FLNB
SLC51A
HIST3H3
FLJ33534
IFT140
BAALC-AS2
MGC16025
MKX
CAPSL
LOC101928514
LOC101928812
IL31RA
LOC101927668
LOC101928886
CUX2
SLC52A3
ACKR3
LINC00638
IFT74
SULT1B1
LOC102723885
KCNIP4-IT1
LDLRAD4-AS1
SAYSD1
FAM174B
DSC1
FZD6
PACRG
ENOX1
RCOR2
DNAJC12
NREP
SAMD13
TNFRSF10D
SPIN2A
LOC100131496
LOC101928227
KCNH7
KCNV2
CALCRL
ALDH5A1
HEMGN
ACOT11
C2orf16
RNF32
PCDHGB2
SRRM2-AS1
IGLON5
WNT8A
SP6
ZNF595
FAM124B
PVRL2
TERF1
BAMBI
FZD5
FUT4
STK17B
KCNJ12
GPR84
SRGN
PCDH19
CCDC173
FAM118A
HOXB-AS3
MCAM
KCNK17
CILP2
ADGRG3
VNN3
ZNF474
JPH1
LOC101928994
TENM3
CYR61
RARRES1
F10
FOXO3
ZNF385C
CALD1
C15orf26
ADD2
LY6G6F
UMODL1
NRG1
CYP27A1
PCDHGA11
ABLIM3
SCGB3A1
LOC101927854
TMEM40
TUBB1
GNG11
TREML1
C19orf33
KIAA1467
CMTM5
PCDHGB6
GP1BB
PPBP
PF4
SDPR
GP9
MYL9
PRKAR2B
ITGB3
F13A1
SPARC
ATP11AUN
GSTO2
LINC00862
ARHGAP10
SNTG2
OXCT1-AS1
PDLIM4
EPX
MFAP5
LOC100270746
FAM171A2
ISPD-AS1
FRMD6-AS1
SCN5A
PYGO1
TBX10
LINC00853
MEI4
INSM2
LOC101929331
GATA1
KIF25
LINC01021
ASPG
LOC101929023
LINC00890
VSX2
LINC01554
MPC1L
PLA2R1
NIPAL2
AK7
PRKG1-AS1
CCDC162P
NEURL1B
CNKSR3
SULT1A2
LOX
LINC01122
CDH7
CLSTN2
PLCB4
KIAA1211
CNRIP1
FREM1
SLC1A6
ADRA2A
CDH9
KIAA1549
ADCY6
TIMP3
ZNF385D
PRRG1
LOC101928834
ZNF521
MMP25
GATA2-AS1
ZC3H12C
SLC2A10
TAL1
HTR1F
MED12L
MEIS1
IGSF10
DNAH5
SFTPA1
VWA2
CLIP2
VLDLR-AS1
SPIRE1
ITGA2B
KIAA1522
CAPNS2
WT1
PRSS3
DRAM1
FSCN1
PTAFR
TTC7B
KIF13A
REPS2
NAT8B
ST6GAL2
EGFEM1P
KBTBD13
MYCNOS
DYX1C1
STON2
DNMT3B
TTC30A
MAP10
ZNF790
SPTBN2
HOXA3
NR6A1
TMEM44
C1orf186
PRG2
CYP4F2
GGT5
HTATSF1P2
LINC00960
ZNF423
C17orf99
TRPC2
PLAGL1
SEZ6L2
DRC1
NDN
LOC101927153
TCEAL5
DDX11L5
LEP
ANGPT2
EPDR1
VLDLR
ELOVL7
LINC01150
KCNIP3
TPSB2
LOC101928489
LINC00982
PDZRN4
ELK3
PLS1
C8orf88
NECAB1
TRIM16
MALRD1
LOC100506682
SOWAHD
COL23A1
EMILIN1
HAVCR1P1
UMODL1-AS1
LCA5
CDC42BPA
CTDSPL
GRB10
GAL3ST3
LOXHD1
ZNF205
KIF17
ZBTB16
GPR4
USHBP1
GRIK5
CBLN1
DAW1
ADCY3
SLC47A1
ANKRD20A19P
RNVU1-4
KCTD3
KIR3DL3
AFF2
ATP13A4-AS1
HSPB6
CNTNAP3B
ST6GALNAC5
FAM151B
PDE10A
CPNE9
HMGA2
FAM69B
RAB40AL
HEYL
ARHGEF38
DIXDC1
FADS2
LOC102723701
ITGA9-AS1
TOM1L1
ATAD3C
FZD9
SCML2
DDI1
SESN1
KAZN
TCF15
LOC101929733
TINAGL1
LOC100507391
LINC01107
SPEM1
LOC339862
SCARF1
TENM4
LGALSL
AADAT
RNF150
CECR6
AJAP1
GRB14
ENPP6
LOC100506844
MINPP1
STOX2
KHDRBS3
GALNT14
SLC2A5
SEPP1
SERPINB1
STAC
TMEM55A
OLAH
SPTSSB
DYSF
GCA
SIGLEC12
LAPTM4B
LMBR1
NETO1
ST6GALNAC3
LINC00880
FCAR
XIRP2
FOXRED2
CHMP4C
HPGDS
CCDC169-SOHLH2
PROKR2
FAM170B
LOC105375734
SPTLC3
GPR21
LINC00704
TIE1
MAP7
PTRF
GHRL
PCDHGC4
RBPMS
MYRIP
PFKFB2
SPNS2
CYGB
LOC148709
RAPGEF3
DOK4
SH3BGRL2
MC5R
DZIP1L
USH2A
C1orf226
NXF3
FAM212A
LINC01058
DAB2IP
WDR49
CD24
SERINC2
MYOZ3
TTC29
ZNF788
MFAP2
PLD1
CLEC9A
LOC90246
NEGR1
SHANK3
EMID1
MYCN
TFPI
ERG
MYCT1
CALN1
ELN
VWA1
ERBB4
GLRB
C7orf72
CEACAM4
PDE3A
CCDC8
PDE1A
NFE2
MMP2
DPYSL3
MAMDC2
ARHGAP22
SLC8A3
TMEM246
BAALC
NPR3
HOXA10
TMEM98
BEND7
GSTM5
CLGN
LRP3
PRRG4
ARHGEF40
SLC22A15
NOV
STEAP3
NUDT10
MEIS1-AS3
STAB2
TNFRSF10C
GJA4
THRB-AS1
GSN
C10orf11
IL18
CMBL
MARVELD1
TFEC
DPF1
DPP10
ALDH1A1
EGFL7
LRCH2
C1QTNF2
LRRC4C
PALM
SYTL4
STK32B
SMO
LOC101927497
PPM1H
DOCK1
FOLH1
NKAIN2
PCYT1B
ARHGEF17
SCHIP1
VWF
5-Sep
CRHBP
PROM1
ANGPT1
CD34
EHD2
CYTL1
MPL
ROBO4
C3orf80
FGD5
FKBP10
HOXA7
HSPA4L
FBN1
TMEM150C
OBSL1
BAHCC1
LIMCH1
PIWIL4
STAR
MMP15
LGALS12
BMX
DIO2
PEG3-AS1
RAB44
STOML3
CDH2
COL5A1
DACH1
DNAH14
PTGR1
IGFBP2
KLHL33
MANSC1
ATP1B1
CSNK1A1L
ERLIN1
SEPT5-GP1BB
LAMB2
MPDZ
FXYD6
HESX1
PTH1R
ZNF730
UGT3A2
ADAMTS2
OLFM3
DUSP13
XKR5
VRTN
DZIP1
DOC2B
LOC100506125
M1AP
SMIM10
TGM3
CMTM2
PTGS2
HOXA5
HOXA6
B3GNT5
INHBA
LIN7A
PHF24
HAS2
MMP9
PLAU
CNTNAP3
KCNJ15
CTHRC1
MME
FOXQ1
SHROOM2
DSG2
SPOCK3
ORM2
TMEM158
MCEMP1
OLR1
SLC22A4
ACSS3
LECT1
CRISPLD1
DEFB1
AOC1
HYAL3
HTRA4
LOC101929076
PEG3
CPXM1
NYNRIN
EREG
MBOAT2
PRDM16
NPW
PRSS57
CHRDL1
SULT1C4
IL13RA1
BTNL8
FCGR3B
LOC643072
TNFAIP6
CLEC11A
MYO1B
PNMT
ATP2C2
DNAH10
CASC10
WLS
CGNL1
PDGFRA
PPP1R1B
SHROOM4
AVP
CLDN10
ABCC6
FAM69C
SEC14L5
TSPAN16
WFDC1
KIAA1755
CKM
PTPRD
VEPH1
CEBPE
CLTCL1
ABCC6P1
DDAH1
TMEM144
ASXL3
GGTA1P
NECAB2
FGF13
RAB13
AOX1
CYP39A1
MS4A3
S100P
XKR3
MGST1
TCTEX1D1
HTRA3
CYYR1
MORC1
TGM5
FAM47E-STBD1
LINC01127
ARG1
CHIT1
SLC22A16
MLNR
LINC01268
TACSTD2
LPPR3
TMEM92
ALOX15B
GLDN
NNMT
PHACTR3
CLEC4E
PI3
KRT23
CA4
IL1R2
CHI3L1
DEFA8P
GXYLT2
SERTM1
TMC1
TMEM105
MAT1A
SYCP1
LINC01354
NALCN-AS1
SOX21-AS1
LOC100507412
SOX21
IGSF1
KPRP
RUNX1T1
DNAI1
RPE65
LYPD6
GREM1
SORCS1
C6
ASTN1
KCNJ16
ADAMTS5
PABPC4L
EBF2
FSTL5
ARHGAP28
RGAG1
CFI
SLC28A3
CYP4F3
LINC00864
MEIS1-AS2
ABCC6P2
HPR
LOC101929723
LOC100289473
RNASE12
KLK4
DYDC1
LOC100507073
CTRB1
LRCOL1
C4orf45
LINC01169
LINC01348
RORA-AS2
NANOGNB
OR2T6
UPP2
MIR663A
MMP1
ADRA2C
TDRD5
C19orf80
SPATA8
LINC01093
LOC101929064
LY6G6E
LOC100506403
SPATA42
LINC01475
CLPSL2
LOC149684
PTPRD-AS1
DEFA5
LOC101929464
LOC101927619
MGC32805
CPB1
LOC100130417
HCCAT5
ROPN1
CRISP2
NAT2
TCHHL1
ADGRF4
FAM150A
GSTA1
CER1
LINC01343
OXGR1
KIF12
RPEL1
TLX1
THPO
ZNF806
LINC01120
ALPI
CTD-2201E9.1
RSPO2
TMEM52B
LPO
CEACAM8
PCOLCE2
SLPI
CTSG
ELANE
RNASE2
ANXA3
MPO
SERPINB10
BPI
CEACAM6
COL17A1
RNASE3
PRTN3
DEFA3
AZU1
DEFA4
ABCA13
CLEC5A
ECRP
1-Mar
PRRT4
HIF3A
LINC01091
PCSK9
DAAM2
TARM1
VSTM1
CLEC4D
PADI2
CD163
ORM1
S100A12
BTNL3
HP
CXCL6
CRISP3
LTF
PGLYRP1
CAMP
CD177
LCN2
MMP8
S100A8
STEAP4
ALPL
NFE4
QPCT
CREB5
CSF3R
LRG1
S100A9
ALDH2
SCN9A
SMIM24
FSTL1
FLT3
TM4SF1
IGLL1
ITGA9
MSRB3
PLOD2
HOXA9
MGAM2
GLT1D1
CRYGD
DSC2
FBN2
METTL7B
SLC1A3
SUCNR1
MMRN1
ATP8B4
MGAM
CXCR1
CXCR2
EFCAB1
SLC26A8
C10orf55
C1QTNF4
INPP5J
TANC1
PCDHGA5
CACNA1E
PLCH1
HOXA-AS3
SPATA6L
NOS1AP
GPR12
TFF3
PREX2
KCNE4
NME5
TDO2
PCDHGA9
HSPG2
DLK1
FAM110D
ZNF560
PKP4
SIGLEC15
PLEKHG6
SORCS2
SYK
ORAI3
ARL11
MBOAT7
MPP1
PVR
HRH2
ROGDI
ANKRD50
FAM127C
PKIB
FERMT1
MYOZ1
ZNF366
GPR161
ST3GAL6
MAK
PKD2L1
CDC42EP5
KLHL4
MGST2
NR2F6
TMIGD3
ACSL1
DOCK4
HAAO
SGMS2
RAB32
PYGL
SIRPA
CSTA
PLBD1
CD93
BST1
CDA
CCDC149
P2RY2
FOLR3
LOC643802
MNDA
GPR33
SCRG1
COLEC12
LINC00700
KANK2
LINC01506
FPR1
AQP9
FPR2
JDP2
ADGRG6
KIR3DL1
SUOX
HOXB5
FES
GOLIM4
CCNJL
C19orf35
B4GALT6
IGFBP7
MLC1
ACY3
CYSTM1
STBD1
MSRB1
CAT
PGD
CREG1
IMPA2
CPM
LOC285043
MYO7B
AK4
TMEM136
MAPK12
NCF4
FAM46A
KATNAL1
WEE1
C9orf43
RASGRF1
LINC00426
RCSD1
ARHGAP23
LOC81691
CD109
AGPS
BSPRY
NCS1
AIG1
CPD
ZCCHC24
METTL24
KIAA1462
STIM1
LAMA3
F2RL1
TNFSF4
CRISPLD2
DEPTOR
RAB7B
IQCJ-SCHIP1
ZNF503
BCAM
KLF1
ARPIN
FAM151A
PDGFC
PKP2
SLC8A1-AS1
SHD
FILIP1L
LRP4
S1PR3
MECOM
IGF2BP2
LYZ
CHL1
COL9A1
NAALADL2-AS2
EMCN
LOC101929470
FAXDC2
PHOSPHO1
SPDYC
VCX3B
HTR5A
LOC100128885
DUSP15
CCDC169
COL14A1
YBX2
ANO7
CACNA2D3
SH3BP4
FAM13B
MCU
CTTNBP2NL
LOC731424
CHPT1
GPM6A
PBX1
IL1B
THBD
TMEM170B
LRRC2
TNPO3
CEP72
CYP27B1
BAZ1B
UBN1
DSC3
WWC2-AS2
APOC2
MYRFL
ARFGEF3
UNC79
PDXK
PPP1R9A
LOC100128361
COPG2
RAD9B
DCP1B
MAST1
FRG1JP
KL
FBXO15
SYNGR4
LARP4
FOXP1-AS1
LINC00923
MSL3P1
FAM101A
SDHA
SPATC1
LINC00643
DSP
S100A16
LOC101927539
MGC34796
CNNM1
HRH3
FAM163A
SAXO1
ACRV1
UBE2E4P
ANKRD45
RNF5P1
C8orf37-AS1
SNORA57
SPESP1
HIST1H1D
HIST1H1E
FOXD4L3
VGF
SNORA53
SNORD3A
SCARNA5
SNORA46
LOC101928855
LY6H
OR2L5
CCM2L
SNORA76A
RNU2-2P
LOC101929526
SNORA14B
SNORA73B
RN7SL1
RN7SL2
RNU4-1
RPPH1
ELMOD1
SNORA80B
PITX3
OR2T10
PGPEP1L
SCARNA10
SCARNA2
SNORA73A
RMRP
SNORD17
OR2L3
TMPRSS2
LOC100506314
SLC25A41
BSN
SLC36A3
ADAM21P1
CRSP8P
LOC729159
DLX3
PNMAL1
UBQLNL
ASXL2
CNGA4
PBRM1
LOC100505530
ZNF660
ADAMTS16
CCDC181
KIR2DS1
UGT2A1
LOC100507351
SPG20-AS1
TSPEAR
ZNF649-AS1
LRFN2
C16orf47
SUMO4
CASC15
ARPP21
RNVU1-8
SNORA74A
HYAL4
PPP1R14D
C17orf77
LINC00658
LINC00298
PCDHB18P
LINC00951
LOC101927911
DPY19L2P3
NEK4
FAM189A1
LINC00907
LOC101928940
PON3
LINC00639
CLIC6
LOC101927829
POU5F1P5
FAM230C
SPANXA2-OT1
ACSBG2
USP6
DNAH2
LOC100507091
LLPH-AS1
LRRN4
DISC2
KCNQ1DN
HCAR1
RNU5E-1
LOC389834
MINA
TESPA1
EYS
TBC1D8B
GRTP1-AS1
SNORA68
LOC100131626
UGT2A2
LOC285740
OR6C68
NAV2-AS2
CDSN
LOC646029
PPIAL4C
LINC00935
ZNF493
RPS6KA2-AS1
ALB
MEGF11
LOC101927257
TAS2R30
HS6ST2
PENK
CLUL1
FAM24B-CUZD1
KLRG2
LOC440311
SRRM3
DISC1FP1
KPNA7
ZDHHC15
KIF16B
RAD54B
CALML3-AS1
TCEAL6
SND1-IT1
LOC101927827
RUNX1-IT1
FABP3
LINC01222
FAM196B
ITPK1-AS1
PALM2-AKAP2
IK
UTP18
RFX4
SNORD15B
ST3GAL6-AS1
ZNF750
LINC01266
OMD
ATP11A-AS1
OR52B6
UGT1A6
IFNB1
COX6A2
ELOVL2
LOC151484
OPA1-AS1
GPRASP2
PNMA2
APCDD1L
GCNT3
RNA45S5
SNORD15A
LOC101927190
LOC100505736
PRR26
FOXN3-AS2
RNU4-2
RNA18S5
VAT1L
C1orf105
PRKCA-AS1
TUBA3C
RD3
TMEM215
LOC340512
SMLR1
LOC101928509
LOC154449
GSTM2P1
OR8S1
LOC101928663
OR52D1
PLGLA
CLIP1-AS1
OR1L3
OR2A25
OR9A2
EGFLAM-AS2
OR1D5
PHOX2A
HRAT17
LOC102546229
LOC100129636
LOC101928896
ARHGAP26-IT1
LOC101929427
RIIAD1
SPINK8
VPS13A-AS1
LPP-AS1
VWC2L-IT1
C11orf97
LOC649352
STX18-IT1
NOMO2
TREML5P
MIR3648-1
SNORD67
LINC01054
LOC101927557
LINC01164
MLXIPL
GABRA3
LOC101929595
SNAP25-AS1
SOX9-AS1
IGSF11-AS1
CEACAM16
RXRG
TCF24
PLA2G5
LINC00330
LINC01519
LOC100507140
OTOGL
OTOP2
FMO6P
C6orf10
PACRG-AS1
ASAH2B
ANGPTL7
MINOS1P1
EPB41L2
LOC100499194
KRBOX1
CDC42EP1
TAS2R43
MIR181A2HG
HIST1H4D
LOC100505984
PABPC5
DST
FRAS1
ANGPTL2
ARSE
C1QTNF7
ZFPM2
FLJ42393
TMEM132D
FOXA3
TMEM200A
TMEM74B
CPTP
LOC103091866
CBR3
HMGN5
GARNL3
MIR31HG
ZNF280B
BNIP3
C17orf51
LOC101929089
REXO4
GTF2F1
PINX1
FXN
IFT43
LINC00116
APOH
UBE2E2
RBM14-RBM4
C9orf3
ESAM
MTHFD2L
SNHG7
RAB3IP
TTC4
METTL1
C1orf50
TMEM52
CD248
PDCD7
PES1
KLHL34
USP44
LINC00909
OR2L13
C16orf96
DNAJB2
BEND5
MMP11
ZNF883
OSGEPL1-AS1
CHTOP
ZNF559-ZNF177
FIP1L1
CEP76
SLC38A11
EIF4E1B
LOC101929128
MLYCD
TNFAIP1
CLPX
LEO1
BMS1
PHF14
PRPF38A
RLN1
HECW1
LOC401312
C9orf152
PIPOX
LOC101927178
LOC101928053
PALB2
ABCF1
NUP98
GTF3C1
VPS11
KIAA1033
STAM2
HGSNAT
SOAT1
DPF2
PRPF8
TMEM131
PIK3C3
MAP2K4
VEZT
ITPKC
NUP88
EDEM1
CHD4
ZNF28
AFTPH
ITPR2
LOC100289495
ZNF799
ABCB1
PRKD3
C6orf62
LRRC8D
ATP11B
STK26
PPARA
TMEM87B
MED1
SFR1
CTDSP2
BLOC1S5
PRKACB
ATF1
CAB39
TNFAIP8L2
CPSF2
SUPT16H
C14orf119
FAM114A2
FCMR
MRPL30
JADE2
TDRD3
TRDMT1
PUM2
SPG20
MAFIP
KDM4D
TMEM186
GIMAP7
PAXIP1-AS2
C2orf44
LDOC1
PKNOX1
RIMBP3
POLR2B
ANAPC1
MAPK14
ALDH3A2
ARMC7
ACO1
PACSIN2
BIN3
SMG9
HSD17B1
ZNF696
KLHL22
PARG
PTK2
NUP50
TRIM68
CWF19L2
ZC3H14
PARS2
TRMT5
ZNF2
IL6R
STAT5A
ZNF613
ZSWIM3
ZNF140
ARFGEF1
ZFAND4
ZNF189
UTP14C
ZNF146
ARHGAP17
RRP7A
LOC100288842
RPL23AP53
MSH3
FAM210A
POLR1B
PLEK2
GPATCH4
PCLO
OR2L8
TSPAN1
KALRN
SLC25A18
LOC100130238
FAM217A
MSH4
TMEM106B
WDR3
APLNR
PPAT
LINC01515
METTL21C
LOC101929608
ZNF843
TAS2R60
AGRP
GUCY1A2
KBTBD11-OT1
HK2
OXSM
WWC2
KIAA2022
RAB3GAP1
TRIM4
EPB41
TMEM200B
LOC102723373
MUC5B
CCDC89
PRB3
LOC100506985
PXDNL
KDF1
ZNF680
IL7R
ELP2
UBR3
GTPBP10
ABLIM1
ZNF681
FAM134B
ZNHIT6
RASGRP1
ZCCHC4
FBXL4
USP53
ARFGAP2
FGF20
IL24
LOC105378732
LRRC34
ANKEF1
GJA9-MYCBP
GPATCH11
P2RY14
RCN1
SRFBP1
LRRN1
TMEM217
APOD
LINC01433
PPAP2B
SLC38A1
TTPAL
SCFD2
TDP1
NUBPL
COL25A1
USP25
GPHN
HSP90AB4P
PVRL3
BMPR2
FAM199X
MAP3K19
TMEM132A
SVILP1
ECHDC3
SNAPC1
BBS12
HCP5
LINC01336
DHRS13
ZC3H10
DNAJC5
CMTR2
STAG2
C5orf51
RRP1B
CSNK1A1
GTF2E1
YAF2
PSMD5
WNK1
OSBPL8
SORL1
DOCK11
BLOC1S6
FAM20B
TMEM209
ACSL6
TERF2
COG6
TCF12
FGD1
DHX9
TASP1
KBTBD11
NARS2
ASTN2
WDR25
CCDC127
IRF2BP1
MAX
F11R
HTR6
CHML
FAM19A1
VMA21
ZNF260
TMEM192
MEF2A
OTUD6B-AS1
ZNF486
GTF2IRD1P1
ZNF835
FLNC
ZNF582
TBL1X
THAP5
PURA
FAM200A
ZNF576
HACL1
POLR3C
ZNF100
ADNP
ZNF701
SLC36A4
TRMT61B
SLC25A40
HIPK3
ZMAT3
POGK
TSNAX
HPS5
CHUK
FAM35A
IFNAR1
ESRP1
SPINT1
TMEM154
MIB1
MR1
UBE2Q2
AREL1
AP3M1
ATAD1
ARHGAP15
CCDC91
BMI1
RNGTT
LAMTOR5
MFSD9
POLB
TMEM18
TUSC3
ANAPC10
PMPCB
[truncated: 18,745 more rows]
