# Supplementary material for: Abnormalities in intron retention characterize patients with systemic lupus erythematosus
Source: Sci Rep. 2023 Mar 29;13:5141. doi: 10.1038/s41598-023-31890-4 (PMC10060252; doi:10.1038/s41598-023-31890-4)
Supplement: Supplementary file 15 — Supplementary Table S9. [file 41598_2023_31890_MOESM15_ESM.xlsx]

## Sheet: Sheet1
Splicing factor
RNU5A-1
MAGOHB
SF3B4
HNRNPAB
SNRPA
PPIL3
PQBP1
LSM7
LSM4
NAA38
SNRPD2
PPIH
TXNL4A
HNRNPC
LSM3
LSM1
SNRPC
LSM14A
HNRNPA1
LSM5
SNRPE
ZMAT2
PUF60
SNU13
CCDC12
RBM8A
BUD31
PRPF18
LENG1
PHF5A
C9orf78
CWC15
SYF2
RNF113A
SNRPG
SF3B6
SAP18
SNRPB2
SNRPD1
SNRPB
SF3B5
SNRPF
MAGOH
RNU4-1
GPKOW
PRPF19
ISY1
SNRPD3
LSM2
LSM10
PPIL1
LSM6
LSM12
USP39
CTNNBL1
CWC27
IK
SF3A3
HSPA8
U2AF2
WDR83
FAM50A
EFTUD2
PRPF31
DDX41
SF3B3
PLRG1
FRA10AC1
PPIE
LSM14B
NOSIP
DDX46
SF3B2
EIF4A3
SNRNP40
SMU1
FAM32A
PRPF4
PRPF38A
PRPF6
LSM8
BUD13
PRPF40A
DHX15
DGCR14
XAB2
CHERP
DHX35
CXorf56
ZNF830
SDE2
CDC40
SF3A1
TFIP11
SMNDC1
WBP11
SLU7
MFAP1
SNIP1
CRNKL1
DHX8
CDC5L
RBM22
BCAS2
SNW1
THRAP3
AQR
CWC25
SF1
PPIG
LSM11
U2SURP
CWC22
WBP4
PRCC
SART1
SNRPN
RBM17
SF3A2
SNRPA1
U2AF1
SNRNP200
PRPF8
CD2BP2
GPATCH1
PPWD1
SUGP1
DHX16
RBM10
DDX23
CASC3
CDK10
SNRNP70
PPIL2
DDX39B
CACTIN
RBM25
PRPF3
RBM5
CCAR1
SF3B1
SRRM2
