# Supplementary material for: Abnormalities in intron retention characterize patients with systemic lupus erythematosus
Source: Sci Rep. 2023 Mar 29;13:5141. doi: 10.1038/s41598-023-31890-4 (PMC10060252; doi:10.1038/s41598-023-31890-4)
Supplement: Supplementary file 16 — Supplementary Table S10. [file 41598_2023_31890_MOESM16_ESM.xlsx]

## Sheet: Sheet1
CIR_Name	CIR_Index_Up	CIR_Index_Down
ARAP2	4	13
ARMC8	7	8, 9
CHD1	1	22
CHD4	34	33
ERBB2IP	5	15
G2E3	1	6
ITPR1	57	46
LTBP4	12	20
MAP3K5	1	10
NLRC5	16	26
NUP153	1	20
PPIP5K2	31	20
PTPRE	6	9
RBM25	1	5, 9, 15
TRMU	1	8, 9, 10
UTRN	50	59
WDR43	2	7
ZMIZ1	7	24
